# Supplementary material for: Genome-wide identification, evolution and transcriptome analysis of GRAS gene family in Chinese chestnut (Castanea mollissima)
Source: Front Genet. 2023 Jan 4;13:1080759. doi: 10.3389/fgene.2022.1080759 (PMC9845266; doi:10.3389/fgene.2022.1080759)
Supplement: Supplementary file 4 [file Table1.XLSX]

## Sheet: Table S1
Supplementary Table S1 BLAST search by using the Arabidopsis thaliana GRAS proteins as queries against all Chinese chestnut proteins.
Query genes	Subject genes	% Identity	Alignment length	Mismatches	Gap opens	Query start	Query end	Subject start	Subject end	Evalue	Bit score
AT1G07520.3	GWHTANWH022561	47.922	770	307	24	3	695	21	773	0	607
AT1G07520.3	GWHTANWH022560	46.23	703	298	17	60	696	74	762	0	590
AT1G07520.3	GWHTANWH022563	44.819	772	330	20	3	696	19	772	0	579
AT1G07520.3	GWHTANWH022562	45.013	762	316	21	14	695	41	779	0	573
AT1G07520.3	GWHTANWH019681	44.33	679	315	18	62	696	63	722	2.56e-175	518
AT1G07530.1	GWHTANWH022560	59.11	719	239	16	75	767	73	762	0	815
AT1G07530.1	GWHTANWH022561	49.789	711	309	15	74	766	93	773	0	650
AT1G07530.1	GWHTANWH019681	47.326	748	331	14	35	768	25	723	0	647
AT1G07530.1	GWHTANWH022563	48.664	711	321	15	73	767	90	772	0	638
AT1G07530.1	GWHTANWH022562	46.056	786	373	18	6	766	20	779	0	619
AT1G14920.1	GWHTANWH017213	76.275	451	86	4	95	533	184	625	0	693
AT1G14920.1	GWHTANWH017213	68.293	82	23	2	13	92	29	109	1.55e-23	104
AT1G14920.1	GWHTANWH003653	59.788	567	152	7	13	531	31	569	0	662
AT1G14920.1	GWHTANWH002443	47.148	526	226	12	27	529	28	524	1.01e-155	455
AT1G14920.1	GWHTANWH003092	42.254	355	190	9	163	513	262	605	2.31e-83	271
AT1G14920.1	GWHTANWH020739	37.101	407	226	11	141	529	154	548	7.67e-71	236
AT1G21450.1	GWHTANWH032571	63.423	596	184	12	16	593	1	580	0	702
AT1G21450.1	GWHTANWH020739	49.775	444	206	3	150	593	122	548	1.86e-152	449
AT1G21450.1	GWHTANWH021170	50.798	376	184	1	218	593	71	445	3e-138	409
AT1G21450.1	GWHTANWH021444	47.085	446	204	5	150	593	90	505	3.24e-135	404
AT1G21450.1	GWHTANWH008430	46.684	377	195	1	223	593	181	557	3.83e-119	364
AT1G50420.1	GWHTANWH023204	68.05	482	132	7	1	482	1	460	0	656
AT1G50420.1	GWHTANWH015651	59.333	450	168	5	33	479	29	466	0	537
AT1G50420.1	GWHTANWH015652	47.805	410	189	5	37	445	27	412	6.08e-120	360
AT1G50420.1	GWHTANWH015650	47.342	395	154	5	77	471	39	379	2.13e-109	330
AT1G50420.1	GWHTANWH003312	36.715	414	197	8	46	456	33	384	1.66e-79	252
AT1G50600.2	GWHTANWH020739	59.74	539	205	7	68	601	17	548	0	634
AT1G50600.2	GWHTANWH021444	61.753	502	169	6	104	601	23	505	0	605
AT1G50600.2	GWHTANWH021170	61.316	380	147	0	222	601	66	445	8.26e-174	500
AT1G50600.2	GWHTANWH008430	50.772	518	207	9	111	601	61	557	7.37e-165	481
AT1G50600.2	GWHTANWH032571	51.351	370	180	0	232	601	211	580	2.63e-137	412
AT1G55580.1	GWHTANWH021795	55.314	414	167	6	40	444	44	448	8.22e-150	433
AT1G55580.1	GWHTANWH003092	37.173	382	189	8	41	422	268	598	8.59e-65	219
AT1G55580.1	GWHTANWH012585	33.741	409	206	11	44	444	312	663	9.95e-61	209
AT1G55580.1	GWHTANWH003653	33.333	408	217	12	45	445	208	567	1.68e-60	206
AT1G55580.1	GWHTANWH017213	32.763	409	222	13	41	445	262	621	9.24e-59	203
AT1G63100.2	GWHTANWH012585	56.78	708	206	27	1	653	1	663	0	682
AT1G63100.2	GWHTANWH003092	36.538	364	211	6	272	635	266	609	6.15e-68	233
AT1G63100.2	GWHTANWH021795	38.206	301	168	5	358	653	161	448	8.95e-63	215
AT1G63100.2	GWHTANWH030162	36.461	373	215	9	281	653	442	792	2.26e-61	219
AT1G63100.2	GWHTANWH032987	32.915	398	217	9	258	655	121	468	6.11e-59	205
AT1G66350.1	GWHTANWH003653	62.289	533	148	6	25	507	39	568	0	661
AT1G66350.1	GWHTANWH017213	62.812	441	132	7	98	507	183	622	0	557
AT1G66350.1	GWHTANWH017213	60.563	71	24	1	26	92	39	109	7.35e-19	89.7
AT1G66350.1	GWHTANWH002443	43.893	524	227	12	27	506	24	524	2.65e-135	402
AT1G66350.1	GWHTANWH003092	45.014	351	180	8	146	490	262	605	1.05e-89	287
AT1G66350.1	GWHTANWH020739	34.684	395	229	10	133	506	162	548	5.49e-69	230
AT2G01570.1	GWHTANWH017213	76.718	451	92	3	133	583	186	623	0	711
AT2G01570.1	GWHTANWH017213	68.919	74	20	1	35	108	39	109	5.74e-23	103
AT2G01570.1	GWHTANWH003653	59.322	590	155	12	28	583	31	569	0	658
AT2G01570.1	GWHTANWH002443	45.586	555	226	14	44	581	29	524	4.3e-151	445
AT2G01570.1	GWHTANWH003092	41.525	354	194	7	215	565	262	605	7.28e-80	263
AT2G01570.1	GWHTANWH020739	35.678	398	233	11	199	581	159	548	1.75e-67	228
AT2G04890.1	GWHTANWH020739	67.15	414	129	1	7	413	135	548	0	590
AT2G04890.1	GWHTANWH021444	65.039	389	118	2	32	413	128	505	0	529
AT2G04890.1	GWHTANWH021170	59.58	381	147	1	40	413	65	445	5.07e-170	483
AT2G04890.1	GWHTANWH008430	58.839	379	142	3	49	413	179	557	4.96e-153	444
AT2G04890.1	GWHTANWH032571	49.604	379	184	1	42	413	202	580	8.99e-138	406
AT2G29060.1	GWHTANWH022560	53.306	741	272	13	17	693	31	761	0	757
AT2G29060.1	GWHTANWH022561	48.035	687	302	10	53	694	98	774	0	626
AT2G29060.1	GWHTANWH022562	47.218	701	294	14	53	694	97	780	0	596
AT2G29060.1	GWHTANWH022571	47.194	695	317	16	25	693	47	717	0	587
AT2G29060.1	GWHTANWH022563	45.742	728	324	15	18	693	63	771	0	586
AT2G37650.1	GWHTANWH029049	55.034	725	249	14	39	714	47	743	0	734
AT2G37650.1	GWHTANWH019681	47.016	687	299	9	73	718	63	725	0	607
AT2G37650.1	GWHTANWH022560	45.98	709	305	10	67	714	70	761	0	583
AT2G37650.1	GWHTANWH019685	44.101	712	310	11	54	715	45	718	0	565
AT2G37650.1	GWHTANWH022571	46.154	663	326	11	68	714	70	717	0	557
AT2G45160.1	GWHTANWH014881	42.313	709	271	28	1	640	4	643	2.45e-123	379
AT2G45160.1	GWHTANWH014886	52.987	385	148	11	270	640	258	623	5.04e-115	357
AT2G45160.1	GWHTANWH014878	53.298	379	144	11	276	640	365	724	1.09e-112	354
AT2G45160.1	GWHTANWH014880	44.38	347	157	11	197	527	177	503	7.46e-65	221
AT2G45160.1	GWHTANWH028507	33.503	394	207	14	277	640	188	556	6.85e-51	185
AT3G03450.1	GWHTANWH003653	62.455	554	154	8	31	547	33	569	0	671
AT3G03450.1	GWHTANWH017213	63.514	444	136	4	123	547	187	623	0	572
AT3G03450.1	GWHTANWH017213	64.615	65	21	1	44	106	45	109	2.2e-16	82.4
AT3G03450.1	GWHTANWH002443	45.489	521	240	12	44	545	29	524	6.75e-142	420
AT3G03450.1	GWHTANWH003092	43.733	359	184	8	174	529	262	605	4.36e-87	281
AT3G03450.1	GWHTANWH021795	32.367	414	227	9	177	544	42	448	2.14e-69	230
AT3G13840.1	GWHTANWH006344	45.487	565	230	12	1	510	1	542	8.08e-151	442
AT3G13840.1	GWHTANWH024621	29.197	411	244	12	130	510	40	433	3.61e-39	147
AT3G13840.1	GWHTANWH028182	28.205	390	236	12	144	510	103	471	6.13e-35	136
AT3G13840.1	GWHTANWH020739	29.457	387	240	14	143	510	176	548	1.58e-27	115
AT3G13840.1	GWHTANWH032571	25.648	386	256	13	143	510	208	580	6e-25	108
AT3G46600.1	GWHTANWH022571	55.011	469	191	5	132	581	251	718	6.08e-176	515
AT3G46600.1	GWHTANWH022571	61.702	47	18	0	62	108	84	130	9.12e-11	64.7
AT3G46600.1	GWHTANWH022560	46.972	545	253	8	66	581	225	762	3.04e-165	489
AT3G46600.1	GWHTANWH022560	48.333	60	29	1	49	108	73	130	1.56e-08	57.8
AT3G46600.1	GWHTANWH022570	50	470	215	4	132	582	250	718	5.36e-163	482
AT3G46600.1	GWHTANWH022570	60	45	18	0	62	106	81	125	1.26e-09	61.2
AT3G46600.1	GWHTANWH029049	50.647	464	204	4	143	581	281	744	1.32e-157	469
AT3G46600.1	GWHTANWH029049	41.053	95	52	2	13	106	35	126	1.16e-09	61.2
AT3G46600.1	GWHTANWH019681	52.434	452	207	5	134	580	273	721	3e-155	462
AT3G49950.1	GWHTANWH028215	61.111	360	110	7	27	360	1	356	4.56e-157	447
AT3G49950.1	GWHTANWH020490	45.598	443	196	11	2	409	9	441	1.61e-116	347
AT3G49950.1	GWHTANWH024621	34.596	396	223	14	29	409	60	434	1.36e-58	197
AT3G49950.1	GWHTANWH028182	29.897	388	254	6	24	409	101	472	4.59e-51	178
AT3G49950.1	GWHTANWH032571	27.763	389	250	10	29	407	212	579	6.56e-40	149
AT3G50650.1	GWHTANWH028539	55.272	626	191	12	1	541	1	622	0	589
AT3G50650.1	GWHTANWH021795	39.815	324	171	10	224	541	143	448	3.89e-55	192
AT3G50650.1	GWHTANWH021170	34.648	355	214	6	197	542	100	445	1.32e-53	187
AT3G50650.1	GWHTANWH020739	31.579	399	237	10	169	542	161	548	6.02e-49	177
AT3G50650.1	GWHTANWH032571	32.41	361	212	7	198	542	236	580	2.97e-48	176
AT3G54220.1	GWHTANWH030162	64.119	641	143	10	84	651	168	794	0	749
AT3G54220.1	GWHTANWH014158	57.412	425	175	4	233	651	7	431	2.93e-155	454
AT3G54220.1	GWHTANWH032987	52.561	371	143	4	282	650	128	467	7.97e-133	398
AT3G54220.1	GWHTANWH003092	45.278	360	184	6	281	637	260	609	1.59e-95	307
AT3G54220.1	GWHTANWH003653	39.05	379	206	11	285	649	199	566	2.74e-71	241
AT3G60630.1	GWHTANWH014881	42.486	692	277	27	1	623	4	643	4.09e-124	380
AT3G60630.1	GWHTANWH014886	52.956	389	150	13	245	623	258	623	4.52e-112	349
AT3G60630.1	GWHTANWH014878	52.356	382	150	12	252	623	365	724	1.45e-108	343
AT3G60630.1	GWHTANWH014878	40.385	156	64	6	1	134	4	152	1.68e-09	60.8
AT3G60630.1	GWHTANWH014887	54.237	354	128	12	283	623	374	706	3.54e-108	341
AT3G60630.1	GWHTANWH014887	41.29	155	62	6	1	134	4	150	1.33e-10	64.3
AT3G60630.1	GWHTANWH014880	52.381	273	101	11	242	504	250	503	2.19e-64	220
AT4G00150.1	GWHTANWH014881	43.323	674	229	18	1	555	4	643	1.05e-148	442
AT4G00150.1	GWHTANWH014886	60.27	370	122	7	207	555	258	623	4.06e-142	424
AT4G00150.1	GWHTANWH014887	41.21	711	254	16	1	555	4	706	6.28e-141	424
AT4G00150.1	GWHTANWH014878	59.89	364	121	8	213	555	365	724	1.11e-136	413
AT4G00150.1	GWHTANWH014878	35.912	181	74	8	1	149	4	174	4.12e-10	62.4
AT4G00150.1	GWHTANWH014880	59.363	251	80	6	207	437	253	501	2.34e-82	266
AT4G08250.1	GWHTANWH032834	45.175	487	183	10	38	482	38	482	2.22e-122	366
AT4G08250.1	GWHTANWH003092	33.151	365	217	11	95	455	259	600	7e-46	169
AT4G08250.1	GWHTANWH003653	30.73	397	241	15	98	482	198	572	6.04e-44	162
AT4G08250.1	GWHTANWH027753	32.598	408	242	14	78	477	78	460	9.92e-44	160
AT4G08250.1	GWHTANWH028539	30.332	422	267	9	60	477	225	623	2.17e-43	162
AT4G17230.1	GWHTANWH008430	57.348	558	204	7	1	525	1	557	0	634
AT4G17230.1	GWHTANWH020739	51.002	549	244	5	1	525	1	548	0	542
AT4G17230.1	GWHTANWH021444	50.6	500	218	5	37	525	24	505	4.94e-168	485
AT4G17230.1	GWHTANWH021170	53.476	374	174	0	152	525	72	445	8.58e-145	424
AT4G17230.1	GWHTANWH032571	46.216	370	199	0	156	525	211	580	1.67e-124	376
AT4G36710.1	GWHTANWH028507	51.959	485	197	12	26	485	82	555	7.99e-161	467
AT4G36710.1	GWHTANWH014886	36.288	361	200	11	141	485	276	622	6.49e-56	196
AT4G36710.1	GWHTANWH014878	34.711	363	203	12	141	485	377	723	9.27e-56	197
AT4G36710.1	GWHTANWH014881	34.711	363	204	12	141	485	295	642	1.27e-53	190
AT4G36710.1	GWHTANWH014887	35.777	341	188	12	162	485	379	705	4.82e-49	179
AT4G37650.1	GWHTANWH028182	60.075	531	152	14	1	530	1	472	0	578
AT4G37650.1	GWHTANWH024621	51.663	451	187	10	88	530	7	434	1.04e-148	433
AT4G37650.1	GWHTANWH020490	28.471	425	253	9	137	530	37	441	1.84e-48	173
AT4G37650.1	GWHTANWH032571	29.62	395	240	10	146	529	213	580	4.03e-48	175
AT4G37650.1	GWHTANWH020739	29.592	392	244	11	146	529	181	548	2.49e-47	172
AT5G17490.1	GWHTANWH003653	59.252	535	161	10	33	519	45	570	0	606
AT5G17490.1	GWHTANWH017213	67.448	384	117	5	140	518	243	623	0	529
AT5G17490.1	GWHTANWH017213	62.319	69	25	1	30	97	41	109	6.56e-17	84
AT5G17490.1	GWHTANWH002443	43.301	515	245	13	32	516	27	524	5.22e-133	396
AT5G17490.1	GWHTANWH003092	45.014	351	185	6	151	500	262	605	1.13e-83	271
AT5G17490.1	GWHTANWH020739	34.574	376	225	8	157	516	178	548	2.93e-65	221
AT5G41920.1	GWHTANWH014158	64.941	425	124	7	1	405	14	433	1.27e-180	509
AT5G41920.1	GWHTANWH030162	58.402	363	140	6	46	404	441	796	2.44e-139	417
AT5G41920.1	GWHTANWH032987	46.361	371	158	8	37	401	133	468	2.57e-101	308
AT5G41920.1	GWHTANWH003092	41.111	360	193	8	31	384	259	605	1.02e-79	257
AT5G41920.1	GWHTANWH021795	33.333	438	246	10	7	399	12	448	2.07e-63	210
AT5G48150.1	GWHTANWH020739	65.37	540	130	8	1	490	16	548	0	705
AT5G48150.1	GWHTANWH021444	66.667	456	133	4	42	490	62	505	0	624
AT5G48150.1	GWHTANWH008430	50.735	544	212	9	1	490	16	557	0	520
AT5G48150.1	GWHTANWH021170	64.042	381	136	1	110	490	66	445	0	516
AT5G48150.1	GWHTANWH032571	55.789	380	167	1	111	490	202	580	3.38e-159	464
AT5G52510.1	GWHTANWH031909	49.183	673	251	21	1	640	1	615	4.38e-179	521
AT5G52510.1	GWHTANWH032571	35.232	474	269	11	187	640	125	580	6.21e-77	256
AT5G52510.1	GWHTANWH021170	36.104	385	221	6	266	640	76	445	2.33e-71	237
AT5G52510.1	GWHTANWH020739	34.286	385	228	7	266	640	179	548	9.1e-66	225
AT5G52510.1	GWHTANWH021444	33.766	385	219	8	266	640	147	505	1.46e-63	218
AT5G59450.1	GWHTANWH022571	50.499	501	214	8	123	600	229	718	6.4e-175	513
AT5G59450.1	GWHTANWH022571	36.441	118	64	4	24	138	49	158	1.13e-06	51.6
AT5G59450.1	GWHTANWH022570	50.951	473	218	7	138	601	251	718	8.01e-168	495
AT5G59450.1	GWHTANWH022560	49.149	470	226	4	140	600	297	762	3.42e-158	472
AT5G59450.1	GWHTANWH019681	49.785	466	225	5	140	605	271	727	4.79e-158	470
AT5G59450.1	GWHTANWH029049	47.817	481	226	4	138	600	271	744	4.46e-156	466
AT5G59450.1	GWHTANWH029049	30.921	152	75	6	8	130	11	161	2e-06	50.8
AT5G66770.1	GWHTANWH028539	61.587	630	187	10	1	583	1	622	0	684
AT5G66770.1	GWHTANWH021795	35.033	451	222	13	195	583	7	448	1.44e-60	207
AT5G66770.1	GWHTANWH003092	37.784	352	198	9	217	564	268	602	6.28e-58	204
AT5G66770.1	GWHTANWH021170	35.433	381	223	10	217	584	75	445	1.22e-57	199
AT5G66770.1	GWHTANWH032571	33.333	375	235	8	219	584	212	580	1.89e-57	202

## Sheet: Table S2
Supplementary Table S2 BLAST search by using the candidate CmGRAS proteins as queries against all Arabidopsis thaliana proteins.
Query genes	Subject genes	% Identity	Alignment length	Mismatches	Gap opens	Query start	Query end	Subject start	Subject end	Evalue	Bit score
GWHTANWH002443	AT1G14920.1	47.228	523	230	11	28	524	27	529	9.11e-156	455
GWHTANWH002443	AT2G01570.1	45.225	555	228	11	29	524	44	581	5.32e-153	449
GWHTANWH002443	AT3G03450.1	45.038	524	234	12	31	524	46	545	1.51e-143	424
GWHTANWH002443	AT1G66350.1	44.275	524	225	13	24	524	27	506	9.16e-138	408
GWHTANWH002443	AT5G17490.1	43.629	518	239	13	27	524	32	516	3.17e-135	402
GWHTANWH003092	AT3G54220.1	45.278	360	184	6	260	609	281	637	1.71e-91	296
GWHTANWH003092	AT1G66350.1	45.014	351	180	8	262	605	146	490	1.44e-89	286
GWHTANWH003092	AT3G03450.1	43.733	359	184	8	262	605	174	529	9.01e-87	280
GWHTANWH003092	AT5G17490.1	45.014	351	185	6	262	605	151	500	1.52e-83	271
GWHTANWH003092	AT1G14920.1	42.254	355	190	9	262	605	163	513	4.34e-83	270
GWHTANWH003312	AT1G50420.1	36.715	414	197	8	33	384	46	456	3.49e-79	251
GWHTANWH003312	AT1G66350.1	31.536	371	202	9	34	384	145	483	1.07e-48	172
GWHTANWH003312	AT2G04890.1	33.422	374	207	11	28	384	42	390	2.43e-48	168
GWHTANWH003312	AT5G17490.1	31.565	377	197	11	35	384	151	493	3.18e-46	165
GWHTANWH003312	AT3G03450.1	30.343	379	207	12	34	384	173	522	1.1e-43	159
GWHTANWH003653	AT3G03450.1	63.08	539	147	8	47	569	45	547	0	667
GWHTANWH003653	AT1G66350.1	63.039	533	144	8	39	568	25	507	0	664
GWHTANWH003653	AT1G14920.1	59.788	567	152	7	31	569	13	531	0	658
GWHTANWH003653	AT2G01570.1	57.98	614	179	13	3	569	2	583	0	654
GWHTANWH003653	AT5G17490.1	59.252	535	161	10	45	570	33	519	0	607
GWHTANWH004322	AT3G03450.1	31.863	408	242	13	28	423	161	544	9.64e-52	182
GWHTANWH004322	AT5G41920.1	33.586	396	216	14	42	423	37	399	1.13e-50	176
GWHTANWH004322	AT2G04890.1	31.169	385	231	11	48	423	53	412	5.02e-50	174
GWHTANWH004322	AT5G17490.1	33.09	411	224	19	28	423	141	515	8.53e-49	173
GWHTANWH004322	AT3G54220.1	33.858	381	213	11	53	423	298	649	5.72e-48	173
GWHTANWH006344	AT3G13840.1	46.549	565	224	13	1	542	1	510	1.91e-156	456
GWHTANWH006344	AT3G49950.1	28.297	417	231	12	161	541	23	407	1.43e-40	151
GWHTANWH006344	AT4G37650.1	28.537	410	244	14	162	542	140	529	9.69e-34	134
GWHTANWH006344	AT3G03450.1	24.937	397	242	13	169	543	184	546	2.85e-25	109
GWHTANWH006344	AT5G17490.1	26.515	396	235	13	167	543	159	517	4.51e-25	108
GWHTANWH008430	AT4G17230.1	57.348	558	204	7	1	557	1	525	0	634
GWHTANWH008430	AT5G48150.1	50.735	544	212	9	16	557	1	490	1.37e-178	512
GWHTANWH008430	AT1G50600.1	52.452	469	181	7	105	557	155	597	1.3e-159	468
GWHTANWH008430	AT2G04890.1	58.839	379	142	3	179	557	49	413	5.27e-153	444
GWHTANWH008430	AT1G21450.1	46.684	377	195	1	181	557	223	593	2.84e-119	364
GWHTANWH012585	AT1G63100.1	56.497	708	208	26	1	663	1	653	0	673
GWHTANWH012585	AT1G14920.1	36.87	377	211	12	303	663	163	528	1.08e-63	220
GWHTANWH012585	AT2G01570.1	36.461	373	218	10	303	663	215	580	6.58e-63	219
GWHTANWH012585	AT1G66350.1	32.068	474	272	14	202	663	70	505	2.08e-62	216
GWHTANWH012585	AT3G54220.1	34.021	388	233	8	292	665	273	651	1.11e-60	214
GWHTANWH014158	AT5G41920.1	65.412	425	122	8	14	433	1	405	0	535
GWHTANWH014158	AT3G54220.1	58.513	417	162	5	20	431	241	651	1.94e-161	469
GWHTANWH014158	AT1G66350.1	34.91	444	246	13	8	430	85	506	1.52e-66	220
GWHTANWH014158	AT2G01570.1	36.48	392	207	11	58	430	213	581	2.74e-66	221
GWHTANWH014158	AT1G14920.1	34.932	438	249	13	14	432	111	531	9.7e-64	213
GWHTANWH014878	AT4G00150.1	60	370	123	9	359	724	207	555	2.48e-141	425
GWHTANWH014878	AT4G00150.1	34.27	178	81	6	4	174	1	149	3.75e-07	53.1
GWHTANWH014878	AT2G45160.1	47.485	497	196	18	266	724	171	640	2.1e-121	377
GWHTANWH014878	AT2G45160.1	38.255	149	68	4	4	146	1	131	2.18e-06	50.8
GWHTANWH014878	AT3G60630.1	49.754	406	171	12	342	724	228	623	4.93e-110	346
GWHTANWH014878	AT3G60630.1	39.49	157	64	7	4	152	1	134	4.31e-12	68.9
GWHTANWH014878	AT4G36710.1	34.074	405	231	15	336	723	100	485	1.17e-56	200
GWHTANWH014878	AT2G01570.1	30.649	385	239	9	350	723	214	581	2.14e-37	147
GWHTANWH014880	AT4G00150.1	59.363	251	80	6	253	501	207	437	5.45e-86	275
GWHTANWH014880	AT2G45160.1	45.48	354	145	14	177	504	197	528	1.53e-71	239
GWHTANWH014880	AT3G60630.1	44.798	346	138	14	177	503	193	504	1.5e-63	217
GWHTANWH014880	AT4G36710.1	34.677	248	140	9	251	491	122	354	6.93e-29	119
GWHTANWH014880	AT2G01570.1	31.381	239	149	4	251	486	221	447	1.58e-20	94.4
GWHTANWH014881	AT4G00150.1	42.921	671	236	18	4	643	1	555	6.38e-150	444
GWHTANWH014881	AT2G45160.1	42.454	709	270	28	4	643	1	640	8.27e-134	406
GWHTANWH014881	AT3G60630.1	43.333	690	274	28	4	643	1	623	1.06e-128	392
GWHTANWH014881	AT4G36710.1	33.827	405	233	15	254	642	100	485	6.2e-54	191
GWHTANWH014881	AT2G01570.1	30.311	386	240	9	268	642	214	581	2.37e-34	137
GWHTANWH014886	AT4G00150.1	60.27	370	122	7	258	623	207	555	2.48e-145	432
GWHTANWH014886	AT2G45160.1	48.517	472	194	17	177	623	193	640	4.07e-121	372
GWHTANWH014886	AT3G60630.1	47.548	469	189	16	178	623	189	623	5.74e-112	348
GWHTANWH014886	AT4G36710.1	36.842	361	198	12	276	622	141	485	6.35e-56	196
GWHTANWH014886	AT2G01570.1	28.647	377	243	8	256	622	221	581	5.52e-33	133
GWHTANWH014887	AT4G00150.1	41.501	706	259	17	4	706	1	555	9.31e-140	421
GWHTANWH014887	AT3G60630.1	46.889	450	196	14	285	706	189	623	3.28e-106	336
GWHTANWH014887	AT3G60630.1	41.935	155	61	7	4	150	1	134	3.46e-13	72.4
GWHTANWH014887	AT4G36710.1	36.07	341	187	12	379	705	162	485	1.55e-49	180
GWHTANWH014887	AT2G01570.1	28.184	369	243	7	346	705	226	581	9.85e-30	124
GWHTANWH014887	AT5G17490.1	30.473	338	207	10	379	705	196	516	1.68e-28	120
GWHTANWH015650	AT1G50420.1	47.342	395	154	5	39	379	77	471	6.65e-112	335
GWHTANWH015650	AT2G04890.1	31.29	310	175	4	49	358	84	355	1.62e-45	161
GWHTANWH015650	AT5G48150.1	30.38	316	178	3	49	358	153	432	2.01e-45	162
GWHTANWH015650	AT1G66350.1	30.556	324	169	8	39	358	175	446	4.22e-43	157
GWHTANWH015650	AT1G50600.1	30.38	316	177	4	49	358	261	539	2.81e-42	156
GWHTANWH015651	AT1G50420.1	57.708	480	188	6	1	466	1	479	0	534
GWHTANWH015651	AT1G66350.1	30.858	431	228	8	39	466	143	506	7.52e-66	220
GWHTANWH015651	AT1G50600.1	30.569	422	233	6	51	466	230	597	5.45e-59	203
GWHTANWH015651	AT3G54220.1	30.556	432	238	5	36	465	278	649	5.68e-59	204
GWHTANWH015651	AT3G03450.1	29.195	435	241	9	39	466	171	545	7.14e-57	197
GWHTANWH015652	AT1G50420.1	47.805	410	189	5	27	412	37	445	2.6e-118	356
GWHTANWH015652	AT1G66350.1	28.165	387	225	6	37	421	145	480	2.86e-48	173
GWHTANWH015652	AT5G48150.1	31.006	358	205	4	51	402	126	447	3.2e-48	173
GWHTANWH015652	AT2G04890.1	31.988	347	196	6	51	396	57	364	6.11e-48	170
GWHTANWH015652	AT3G54220.1	32.033	359	190	8	50	402	296	606	2.81e-46	170
GWHTANWH017213	AT2G01570.1	67.055	601	130	8	39	623	35	583	0	769
GWHTANWH017213	AT1G14920.1	76.053	451	87	4	184	625	95	533	0	683
GWHTANWH017213	AT1G14920.1	68.675	83	23	2	29	110	13	93	1.39e-24	107
GWHTANWH017213	AT3G03450.1	56.068	585	168	7	46	623	45	547	0	623
GWHTANWH017213	AT1G66350.1	62.812	441	132	7	183	622	98	507	0	558
GWHTANWH017213	AT1G66350.1	61.111	72	24	1	39	110	26	93	6.39e-20	93.2
GWHTANWH017213	AT5G17490.1	67.01	388	120	5	243	627	140	522	0	530
GWHTANWH017213	AT5G17490.1	60.526	76	26	2	41	113	30	104	3.06e-17	84.7
GWHTANWH019681	AT1G07530.1	47.293	702	302	9	71	723	86	768	0	627
GWHTANWH019681	AT2G37650.1	47.384	688	295	9	63	725	73	718	0	613
GWHTANWH019681	AT2G29060.1	44.209	708	310	11	45	721	40	693	0	576
GWHTANWH019681	AT2G29065.1	43.129	684	305	15	52	722	18	630	2.17e-169	500
GWHTANWH019681	AT1G07520.1	48.513	538	249	9	196	722	175	695	5.78e-167	496
GWHTANWH019683	AT2G37650.1	36.175	481	204	13	60	468	82	531	2.1e-75	250
GWHTANWH019683	AT1G07530.1	39.665	358	143	9	180	468	230	583	5.45e-69	234
GWHTANWH019683	AT1G07530.1	61.905	42	16	0	60	101	87	128	8.83e-09	57.8
GWHTANWH019683	AT2G29060.1	33.402	488	207	14	60	468	61	509	4.03e-68	230
GWHTANWH019683	AT1G07520.1	32.751	458	241	11	60	468	70	509	1.82e-55	196
GWHTANWH019683	AT2G29065.1	39.053	338	141	10	180	468	123	444	3.86e-55	194
GWHTANWH019685	AT1G07530.1	44.62	697	319	9	72	717	86	766	0	565
GWHTANWH019685	AT2G37650.1	44.54	696	298	11	61	718	70	715	0	563
GWHTANWH019685	AT2G29060.1	43.937	701	322	15	50	717	31	693	4.91e-180	529
GWHTANWH019685	AT2G29065.1	42.073	656	315	15	92	717	9	629	8.28e-157	468
GWHTANWH019685	AT1G07520.1	40.671	686	340	15	58	717	50	694	4.28e-151	455
GWHTANWH020490	AT3G49950.1	45.372	443	197	11	9	441	2	409	1.76e-120	357
GWHTANWH020490	AT4G37650.1	28.706	425	252	9	37	441	137	530	3.54e-53	186
GWHTANWH020490	AT5G48150.1	27.778	432	263	8	21	439	94	489	9.33e-47	167
GWHTANWH020490	AT1G21450.1	27.97	404	255	7	41	439	220	592	1.92e-45	166
GWHTANWH020490	AT2G04890.1	29.383	405	236	10	43	439	50	412	2.82e-45	162
GWHTANWH020739	AT5G48150.1	65.37	540	130	8	16	548	1	490	0	696
GWHTANWH020739	AT1G50600.1	58.627	539	211	7	17	548	64	597	0	615
GWHTANWH020739	AT2G04890.1	67.15	414	129	1	135	548	7	413	0	590
GWHTANWH020739	AT4G17230.1	51.002	549	244	5	1	548	1	525	0	542
GWHTANWH020739	AT1G21450.1	49.775	444	206	3	122	548	150	593	1.35e-152	449
GWHTANWH021170	AT5G48150.1	64.042	381	136	1	66	445	110	490	8.41e-180	511
GWHTANWH021170	AT1G50600.1	61.316	380	147	0	66	445	218	597	6.96e-174	499
GWHTANWH021170	AT2G04890.1	59.58	381	147	1	65	445	40	413	4.3e-170	483
GWHTANWH021170	AT4G17230.1	53.476	374	174	0	72	445	152	525	5.67e-145	424
GWHTANWH021170	AT1G21450.1	50.798	376	184	1	71	445	218	593	1.77e-138	409
GWHTANWH021444	AT5G48150.1	66.667	456	133	4	62	505	42	490	0	615
GWHTANWH021444	AT1G50600.1	60.558	502	175	5	23	505	100	597	0	585
GWHTANWH021444	AT2G04890.1	65.039	389	118	2	128	505	32	413	0	529
GWHTANWH021444	AT4G17230.1	50.6	500	218	5	24	505	37	525	3.71e-168	485
GWHTANWH021444	AT1G21450.1	47.085	446	204	5	90	505	150	593	2.17e-135	404
GWHTANWH021795	AT1G55580.1	53.382	414	175	6	44	448	40	444	6.74e-138	402
GWHTANWH021795	AT3G03450.1	35.294	391	229	13	72	448	164	544	7.51e-70	230
GWHTANWH021795	AT2G01570.1	35.385	390	225	14	72	448	205	580	5.73e-67	224
GWHTANWH021795	AT1G66350.1	33.562	438	255	14	18	448	97	505	5.43e-64	214
GWHTANWH021795	AT5G41920.1	33.333	438	246	10	12	448	7	399	1.96e-63	210
GWHTANWH022560	AT1G07530.1	58.815	709	235	16	84	762	86	767	0	790
GWHTANWH022560	AT2G29060.1	53.784	740	270	13	31	761	17	693	0	751
GWHTANWH022560	AT2G37650.1	46.143	700	309	10	74	761	71	714	0	586
GWHTANWH022560	AT1G07520.1	51.318	569	231	14	208	762	159	695	0	557
GWHTANWH022560	AT2G29065.1	50.082	607	254	16	178	762	51	630	0	556
GWHTANWH022561	AT1G07530.1	50.573	698	299	17	105	773	86	766	0	637
GWHTANWH022561	AT2G29060.1	47.529	688	304	10	98	774	53	694	0	622
GWHTANWH022561	AT1G07520.1	46.466	764	327	20	21	773	2	694	0	590
GWHTANWH022561	AT2G29065.1	47.076	684	264	13	102	774	34	630	0	571
GWHTANWH022561	AT2G37650.1	43.208	692	326	11	98	773	74	714	1.97e-179	531
GWHTANWH022562	AT1G07530.1	47.606	710	309	15	104	779	86	766	0	614
GWHTANWH022562	AT2G29060.1	47.202	697	300	14	97	780	53	694	0	597
GWHTANWH022562	AT2G29065.1	47.889	687	261	19	101	780	34	630	0	560
GWHTANWH022562	AT1G07520.1	52.878	556	209	12	237	779	179	694	0	545
GWHTANWH022562	AT2G37650.1	42.346	699	331	13	96	779	73	714	7.43e-177	524
GWHTANWH022563	AT1G07530.1	48.864	704	304	16	103	772	86	767	0	624
GWHTANWH022563	AT2G29060.1	45.742	728	324	16	63	771	18	693	0	587
GWHTANWH022563	AT2G29065.1	48.392	684	255	15	100	772	34	630	0	577
GWHTANWH022563	AT2G37650.1	43.705	691	326	13	95	771	73	714	0	535
GWHTANWH022563	AT1G07520.1	51.543	551	221	11	235	772	178	695	1.09e-180	533
GWHTANWH022564	AT2G29060.1	39.385	650	308	14	9	580	50	691	1.08e-141	426
GWHTANWH022564	AT2G37650.1	38.275	661	300	13	10	581	72	713	2.55e-141	426
GWHTANWH022564	AT1G07530.1	47.21	466	182	6	175	580	303	764	1.91e-137	417
GWHTANWH022564	AT1G07530.1	62.791	43	15	1	19	60	86	128	5.96e-08	55.5
GWHTANWH022564	AT1G07520.1	38.508	657	294	17	10	580	60	692	5.53e-126	385
GWHTANWH022564	AT2G29065.1	42.981	463	204	9	172	580	171	627	2.14e-119	366
GWHTANWH022566	AT2G29060.1	44.632	652	319	11	9	628	50	691	0	539
GWHTANWH022566	AT1G07530.1	45.374	681	299	15	19	628	86	764	0	538
GWHTANWH022566	AT2G37650.1	44.086	651	324	11	10	629	72	713	1.94e-176	518
GWHTANWH022566	AT2G29065.1	43.968	630	300	18	16	628	34	627	7.75e-159	469
GWHTANWH022566	AT1G07520.1	40.804	647	341	14	10	628	60	692	1.53e-149	448
GWHTANWH022570	AT1G07530.1	45.468	695	308	14	81	717	86	767	0	586
GWHTANWH022570	AT2G29060.1	44.853	680	306	14	70	716	50	693	0	552
GWHTANWH022570	AT2G37650.1	40.859	722	381	13	23	716	11	714	3.11e-177	523
GWHTANWH022570	AT5G59450.1	50.951	473	218	7	251	718	138	601	1.21e-168	497
GWHTANWH022570	AT5G59450.1	35.22	159	75	7	1	154	1	136	1.77e-08	57.4
GWHTANWH022570	AT2G29065.1	42.202	654	307	15	78	717	34	630	1.16e-162	483
GWHTANWH022571	AT1G07530.1	47.668	686	304	13	84	718	86	767	0	597
GWHTANWH022571	AT2G29060.1	47.126	696	316	16	47	717	25	693	0	576
GWHTANWH022571	AT2G37650.1	45.606	660	330	10	72	717	70	714	0	545
GWHTANWH022571	AT5G59450.1	50.499	501	214	8	229	718	123	600	5.92e-175	513
GWHTANWH022571	AT5G59450.1	36.441	118	64	4	49	158	24	138	1.04e-06	51.6
GWHTANWH022571	AT3G46600.1	55.286	454	184	4	265	718	147	581	2.96e-172	505
GWHTANWH022571	AT3G46600.1	61.702	47	18	0	84	130	62	108	9.46e-11	64.7
GWHTANWH022573	AT1G07530.1	37.222	720	293	16	1	608	95	767	7.34e-132	404
GWHTANWH022573	AT2G29060.1	37.064	688	289	14	1	607	69	693	2.43e-129	395
GWHTANWH022573	AT2G37650.1	37.838	666	312	14	2	607	91	714	2.08e-125	385
GWHTANWH022573	AT5G59450.1	43.685	483	213	9	172	608	131	600	1.27e-120	370
GWHTANWH022573	AT3G46600.1	46.725	458	173	10	196	608	150	581	3.28e-119	365
GWHTANWH023204	AT1G50420.1	68.05	482	132	7	1	460	1	482	0	658
GWHTANWH023204	AT3G54220.1	31.435	439	221	7	37	459	278	652	1.58e-55	195
GWHTANWH023204	AT2G04890.1	30.404	421	218	8	52	457	53	413	1.97e-54	186
GWHTANWH023204	AT1G66350.1	30.206	437	219	11	40	460	143	509	8.25e-54	187
GWHTANWH023204	AT5G48150.1	27.529	425	231	6	53	457	123	490	2.93e-52	182
GWHTANWH024621	AT4G37650.1	55.224	402	153	9	52	434	137	530	2.88e-151	439
GWHTANWH024621	AT3G49950.1	34.165	401	228	14	55	434	24	409	2.55e-61	204
GWHTANWH024621	AT2G04890.1	31.496	381	233	9	61	433	53	413	2.57e-51	177
GWHTANWH024621	AT5G48150.1	29.504	383	244	11	62	433	123	490	5.64e-48	171
GWHTANWH024621	AT1G21450.1	30.266	413	246	14	36	433	208	593	5.9e-47	169
GWHTANWH027753	AT4G08250.1	32.598	408	242	14	78	460	78	477	7.52e-44	160
GWHTANWH027753	AT3G03450.1	31.398	379	227	13	100	459	180	544	1.23e-36	141
GWHTANWH027753	AT5G41920.1	30.933	375	229	14	100	459	40	399	1.57e-35	135
GWHTANWH027753	AT1G14920.1	30.645	372	234	15	100	459	169	528	2.76e-34	134
GWHTANWH027753	AT1G66350.1	29.333	375	229	13	100	459	152	505	1.25e-33	132
GWHTANWH028182	AT4G37650.1	60.112	534	147	14	1	472	1	530	0	573
GWHTANWH028182	AT2G04890.1	29.921	381	231	8	107	471	53	413	2.4e-56	192
GWHTANWH028182	AT1G50600.1	31.217	378	237	9	107	471	230	597	5.78e-54	190
GWHTANWH028182	AT3G49950.1	29.756	410	266	7	83	472	2	409	9.07e-51	177
GWHTANWH028182	AT5G48150.1	27.013	385	243	9	108	471	123	490	6.93e-50	177
GWHTANWH028215	AT3G49950.1	60.833	360	111	7	1	356	27	360	2.61e-154	439
GWHTANWH028215	AT5G67411.1	60.36	222	64	4	126	343	1	202	1.3e-85	257
GWHTANWH028215	AT4G37650.1	29.235	366	221	5	2	357	144	481	6.59e-42	153
GWHTANWH028215	AT1G21450.1	26.611	357	221	6	2	353	223	543	2.15e-32	127
GWHTANWH028215	AT5G48150.1	26	350	227	8	5	353	123	441	8.52e-30	119
GWHTANWH028507	AT4G36710.1	51.033	484	203	10	82	555	26	485	4.67e-158	459
GWHTANWH028507	AT4G00150.1	34.068	499	264	18	83	556	97	555	1.42e-64	220
GWHTANWH028507	AT2G45160.1	33.506	385	219	12	188	556	277	640	9.58e-51	184
GWHTANWH028507	AT3G60630.1	35.027	374	208	11	203	556	265	623	4.84e-49	179
GWHTANWH028507	AT2G01570.1	25	392	250	13	181	555	217	581	1.97e-24	107
GWHTANWH028539	AT5G66770.1	60.828	628	195	8	1	622	1	583	0	677
GWHTANWH028539	AT3G50650.1	55.272	626	191	11	1	622	1	541	0	587
GWHTANWH028539	AT3G03450.1	34.737	380	231	11	250	622	175	544	1.01e-56	200
GWHTANWH028539	AT5G48150.1	36.176	387	232	9	245	622	109	489	5.69e-56	196
GWHTANWH028539	AT1G50600.1	36.041	394	234	9	241	622	209	596	6.25e-56	199
GWHTANWH029049	AT2G37650.1	56.039	712	262	14	47	743	39	714	0	731
GWHTANWH029049	AT2G29060.1	45.894	682	315	12	75	743	53	693	0	578
GWHTANWH029049	AT1G07530.1	45.992	711	307	16	82	744	86	767	0	577
GWHTANWH029049	AT2G29065.1	46.667	570	264	12	194	744	82	630	1.78e-159	475
GWHTANWH029049	AT5G59450.1	47.817	481	226	4	271	744	138	600	1.47e-156	467
GWHTANWH029049	AT5G59450.1	37.079	89	46	2	73	161	52	130	2.11e-06	50.8
GWHTANWH030162	AT5G41920.1	54.791	407	170	7	400	796	2	404	6.72e-144	429
GWHTANWH030162	AT1G66350.1	38.978	372	207	11	430	793	147	506	1.25e-69	238
GWHTANWH030162	AT3G03450.1	37.467	379	214	11	430	793	175	545	1.75e-67	233
GWHTANWH030162	AT1G14920.1	37.958	382	203	12	430	793	164	529	5e-64	223
GWHTANWH030162	AT1G63100.1	36.104	385	224	9	430	792	269	653	1.34e-62	222
GWHTANWH031909	AT5G52510.1	49.69	646	235	18	20	615	35	640	1.27e-177	517
GWHTANWH031909	AT1G21450.1	37.425	497	276	12	130	615	121	593	6.84e-92	295
GWHTANWH031909	AT5G48150.1	38.918	388	203	8	242	615	123	490	5.69e-77	253
GWHTANWH031909	AT2G04890.1	38.22	382	212	7	239	615	51	413	4.03e-73	240
GWHTANWH031909	AT4G17230.1	35.733	389	219	8	239	615	156	525	2.63e-69	233
GWHTANWH032571	AT1G21450.1	63.423	596	184	12	1	580	16	593	0	726
GWHTANWH032571	AT5G48150.1	55.789	380	167	1	202	580	111	490	4.59e-157	458
GWHTANWH032571	AT1G50600.1	45.055	455	219	3	126	580	174	597	3.06e-139	416
GWHTANWH032571	AT2G04890.1	49.604	379	184	1	202	580	42	413	6.79e-138	406
GWHTANWH032571	AT4G17230.1	46.216	370	199	0	211	580	156	525	5.39e-125	377
GWHTANWH032834	AT4G08250.1	45.996	487	179	11	38	482	38	482	8.71e-128	379
GWHTANWH032834	AT3G03450.1	29.524	420	228	18	90	476	160	544	2.02e-33	132
GWHTANWH032834	AT1G66350.1	29.773	440	234	20	68	476	110	505	1.52e-31	126
GWHTANWH032834	AT5G17490.1	29.73	444	230	19	74	476	113	515	5.42e-31	125
GWHTANWH032834	AT3G54220.1	31.383	376	162	18	154	480	325	653	3.89e-28	117
GWHTANWH032987	AT3G54220.1	52.561	371	143	4	128	467	282	650	2.36e-127	384
GWHTANWH032987	AT5G41920.1	46.361	371	158	8	133	468	37	401	2.36e-101	308
GWHTANWH032987	AT1G63100.1	32.041	387	214	7	131	468	269	655	9.15e-57	199
GWHTANWH032987	AT1G66350.1	31.183	465	263	16	45	466	55	505	2.31e-55	192
GWHTANWH032987	AT1G14920.1	31.806	371	212	9	131	466	164	528	1.7e-50	179

## Sheet: Table S3
Supplementary Table S3 Accession numbers and characteristics of 48 CmGRAS genes in Castanea mollissima.
Gene ID	Gene name	Chromosome	Protein Sequence	Coding sequence	Position(Mb)	Length	MW(Da)	pI	Instability index	Aliphatic index	GRAVY	Subcellular Localization
GWHTANWH002443	CmGRAS1	Chr1	MSPYDSATSAGSSSGSSSASSSTKPADIDGLLAGAGYKVRSSDLRHVAQRLERLETAMVNSPVELSQLASSNTVHYNPSDIASWVDSLLSEFNHTPSLPSDLPDLPDVVVGPGINPTVINEADATWTDHDAPQQQQQQQQQQNVQSLTIPPNQLTVVTAMEEDSGIRLVHMLMTCADSVQRGDLSLAGSLIEDMQSLLRRVNTTCGIGKVAGYFIDALSRRIFTPQANGLFGGSASGSASAFENELLYHHFYEACPYLKFAHFTANQAILEAFDGHDSVHVIDFNLMHGLQWPALIQALALRPGGPPLLRLTGIGPPSPDGRDSLREIGLRLAELARSVNVRFAFRGVAAQRLEDVKPWMLQLHRLLGSDPNRSPPIGIVLGWIRQLNPKIMTVIEHEA…	ATGTCTCCGTACGATTCCGCCACGTCAGCTGGCAGTAGCAGTGGCAGCAGCTCCGCCTCCTCCTCCACCAAACCCGCCGATATCGATGGCCTCCTCGCCGGCGCCGGCTACAAGGTCCGCTCCTCCGATCTCCGCCACGTGGCTCAACGACTCGAGCGCCTCGAAACGGCCATGGTCAACTCTCCCGTCGAGCTCTCCCAGCTCGCTTCTTCCAATACCGTTCACTACAACCCCTCCGATATCGCCTCCTGGGTCGACTCACTCCTCTCCGAGTTCAACCACACCCCGTCTCTACCGTCCGATCTTCCAGATCTTCCAGACGTCGTCGTGGGCCCAGGGATCAATCCAACGGTAATAAACGAAGCGGATGCCACGTGGACGGACCACGATGCGCCTCAA…	18920934	538	58776.4	5.44	53.25	89.07	-0.171	PlasmaMembrane
GWHTANWH003092	CmGRAS2	Chr1	MSSLCGSMGSLKRESSSTKLPPTSSIESVSESKKTFTTTLSNELGLNSLSLTPTCLDFPTLKFELDGDIESFFSDQLDGDFMISSPVRNLQSPQTSTYNYNYNYAQAMQGQSLSGCSPPRLLSQIGPFRSTNKGKGLSPLHRVFNSPKNQYMQPAEGLSLPAIEDFWMIILEVHHTVSISQTLFCGSVSETSSLGGSQLTQESNTYQMSGSIASGPLSELLQQDRHQDNQLQQKQTQQQEHYHHNLNHSLMVPQPLGSEQEQDSGLQLVHFLLACAEAVTKEDYMLARRYVLHLNRVVSPLGDSMQRVAACFTEALSARLAATLTTKPSTSSSKVLKIYQIVYQACPYIKFAHFTANQAIFEAFEAEERVHVIDLDILQGYQWPAFMQALAARPGGAPF…	ATGAGTTCTCTTTGTGGAAGCATGGGTTCACTCAAACGTGAGAGCTCAAGCACGAAACTCCCACCAACTTCATCAATTGAGTCAGTTTCAGAATCTAAAAAAACATTTACTACCACTCTATCCAATGAGTTGGGACTGAATAGTCTAAGTCTAACCCCAACATGCCTCGACTTTCCAACCCTCAAGTTTGAGTTGGATGGAGATATTGAATCTTTTTTCTCTGATCAATTGGATGGTGATTTTATGATCTCATCACCAGTGAGGAATTTGCAATCTCCACAAACTTCAACTTACAATTACAATTACAACTATGCTCAGGCAATGCAAGGTCAGAGTCTCTCAGGGTGCTCTCCTCCTCGCTTATTGTCTCAGATTGGTCCTTTTAGAAGCACCAACAAA…	29749485	631	70366.8	6.07	55.6	84.09	-0.272	Nuclear
GWHTANWH003312	CmGRAS3	Chr1	MSSSSPALKPDVALSLTLSPSPTKPARIEAINKSEERGLRLIQLLLKCANHTSSGNLHRADACLPHISPLASVTGDSMQRLAAQFAYALASRLVKRWPGLYKALTNRSLQLSNHEMDPSWAVFSHAFPYLRFAYAIIAQTMVRAMSAERVIHVVDLGSGDPKFWVPLIQSFALMAQAREPPQLKITCVNGNKVVPEKLGLRLVKEAEGLDIPFQFNPVNVSLKELTIDMLKVRSGEALAFVSVLNLHVLLAEDDRVDAHFGPNKGNKVKDCKQMGQFLAMVRSMSPKLFFLVEQEADHNFRSAMFDSLDVNCGSLSCEERLGIEEMFGREIVDIVACEGLEREERHERYARWIVRFVGAGFKPAHMWCDAKQIIEAYGKDGYKIVIKLV	ATGAGTTCATCATCTCCAGCACTAAAGCCTGATGTAGCGCTTTCCCTAACTTTATCACCATCCCCAACTAAGCCCGCTCGCATTGAAGCCATAAATAAGTCTGAAGAAAGAGGTTTACGACTCATTCAACTCCTCTTGAAATGTGCTAACCACACCTCGTCTGGCAATCTCCACCGTGCCGATGCATGTCTCCCCCACATATCACCGCTTGCCTCAGTTACCGGTGATTCCATGCAACGACTAGCGGCCCAGTTTGCTTATGCCTTGGCAAGCCGCCTTGTCAAGCGCTGGCCAGGCCTTTATAAGGCCCTAACAAACCGTTCTCTACAGCTATCTAATCATGAAATGGATCCATCTTGGGCCGTATTTTCACATGCCTTTCCTTACCTTCGCTTTGCC…	33480215	389	43404.4	8.54	49.4	95.3	-0.05	Mitochondrial
GWHTANWH003653	CmGRAS4	Chr1	MNKRNHGETSSGGGFGVKGSGECSSSSSSGKAKMWDEEQDASGGMDELLAVLGYKVKASEMANVAEKLEQLEMVMGTTPNLSCDSTVHYNPSDVSGWVQSMLSELNNPNPNLDPLQPIVESPVLVPPPPTTTTATTVDSSAINNVAGFSNSQVDDSEYDLRAIPGSAVYPQTDINEGSRKRFKSSTGSTRPVVLVDSQETGVRLVHTLMACAEAVQNENLELAGALVKHISLLAASQAGAMKKVASYFAEALAFRIYRLYPQDCLDPSVLDVLQMHFYETCPYLKFAHFTANQAILEAFTTASSVHVIDFGLKQGMQWPALIQALALRPGGPPVFRLTGIGPPQSDNTDALQQVGLKLTQLAETIGVQFHFRGLVANSLADIELSMLDIRPAEVEAVAV…	ATGAACAAGAGGAATCACGGAGAGACCTCTTCTGGAGGTGGGTTTGGAGTGAAAGGTAGTGGTGAGTGTTCATCATCGAGTTCAAGCGGTAAAGCAAAGATGTGGGATGAAGAGCAAGACGCAAGTGGAGGCATGGATGAACTATTGGCTGTGCTGGGTTACAAGGTGAAGGCTTCTGAGATGGCTAACGTGGCTGAGAAACTCGAGCAACTCGAGATGGTTATGGGTACAACTCCAAATCTTTCATGTGATTCGACTGTTCATTACAACCCTTCTGATGTTTCTGGATGGGTTCAAAGTATGCTTTCTGAGCTTAATAACCCAAACCCAAATCTGGACCCTTTACAACCAATTGTTGAGAGCCCAGTTCTTGTTCCTCCTCCTCCTACTACTACTACT…	40208424	573	61959.1	5.03	46.02	88.01	-0.106	Cytoplasmic
GWHTANWH004322	CmGRAS5	Chr1	MQQHSYEGCEEKIFRLVQMREQMLKLESHKVRKAIVVEDGNGLHLIHLLLITATAIDQNKVGSALENLSELYQNVSLNGDSVQRVVAYFADGLAARLLTRKSPFYDMIMKEPTNEEEFIAFTHLYRVSPYYQFAHFTANQSIIEAFEREEAINNRTLHVIDFDISYGFQWPSLIQSLSEKASSGNQISLRVTAFGRSLEELQETENRLVSFSKGFRNLTFEFQGLLRGSKLIYLQKKKHETLVVNLVFYLDTLTNYLEVSDTLKSIHSLKPSIVILVEQEGSRSSRGFLSTFMESLHYFAAMFDSLDDCLPLESAERLGIEKNLLGKEIKGLLNYDNISGINCPKHEKKEIWKARMESHAFRAGKLSSKSMIQAKLLLKIRTHYCPHQFDGESSGGFRV…	ATGCAGCAGCATTCGTATGAAGGTTGTGAAGAGAAGATATTTAGGCTTGTCCAAATGAGGGAACAAATGCTAAAACTTGAGTCCCACAAGGTCAGAAAAGCAATAGTAGTTGAAGATGGAAATGGGCTCCATTTGATCCATTTATTGCTCATTACAGCCACAGCAATTGACCAAAACAAGGTGGGCTCGGCTTTGGAGAATCTAAGCGAGTTGTACCAAAATGTGTCCTTAAATGGAGACTCAGTGCAAAGAGTGGTGGCCTACTTTGCAGATGGTTTGGCAGCAAGGCTGCTTACACGAAAATCTCCTTTCTACGACATGATCATGAAGGAACCAACAAATGAAGAAGAGTTTATTGCCTTTACTCATCTCTATCGCGTGTCGCCTTATTACCAATTT…	58535313	426	48782.8	6.58	41.11	93.17	-0.26	Cytoplasmic
GWHTANWH006344	CmGRAS6	Chr2	MTIGEPEPNHPSSDQIMDWLNTGTIFPAFMDDSYNSGWWDESQNISQALIDTNSTLTYLTNDTANITTSTQSDYASITNHPSPSDSSKKRKTASDPLPKPSSNHQRKNHNLRISLQAESGDAAAAVDQEVVTVKKSVGNKRSSNKSTGNNCHNGNNNKKKEGRWAEQLLNPCAEAITKNDMSRVQHLLYVLKELRDAKGDANHRLAWHGFEALTKHISSFSSSAASSSSSTSSIDPIVLTFASTDSRIFQQPLLKFNEVSPWFAFPNNIANASILQILAQEPNRSGNLHILDIGVSHGVQWPTLLEALSRRPGGPPPLVRITIIAQTTENDQNKEMSFTIGPPGDNISTRLLNFAKLMNVNLQINQLDDYPFQCLNSQVINTVFDETLIICAQFRLHGL…	ATGACAATAGGAGAACCAGAACCAAACCACCCCTCCTCAGATCAAATCATGGATTGGCTCAATACAGGTACAATCTTTCCAGCTTTCATGGATGATTCTTACAATTCAGGATGGTGGGATGAAAGCCAAAACATAAGCCAAGCTCTAATTGACACTAATTCTACCCTCACCTATCTCACCAACGACACTGCCAATATCACCACTTCCACACAAAGTGATTATGCAAGTATCACCAATCATCCATCACCATCTGATTCATCAAAGAAAAGAAAAACTGCCTCTGACCCACTTCCCAAACCATCTTCAAATCATCAGCGGAAGAATCACAACCTTAGGATCTCCCTGCAGGCAGAGAGCGGAGATGCAGCAGCTGCAGTTGATCAAGAAGTTGTGACAGTC…	3563830	550	61443.7	5.78	51.4	73.98	-0.586	Nuclear
GWHTANWH008430	CmGRAS7	Chr2	MQTSQEQHSSSSLHGLYHQPLQEIDPYCVQRFQIIENNVCPDTGSQGTTVSFQPYPEQPQFFTLDSSPATIGYIDCNSPSATSFLSNRSPFSPQVSHSCLSDQHHSPDNTYGSPASGSSVADNGNEFKHKLREIEISLLGSESGIVDSCHYCPNSGIHKATFAQGLDWNQLVHMDPSLDLRQGLIYCADAISRDDFTTAVDWMELLGKKVSVSGEPIQRLGAYMLEGLRARLERSGSSIYKSLKCIEPTSSVEPTSSELKSYMTILYQICPYWQFAYKSSNAVIEEVMANEPRIHIIDFQIAQGTQWEHLIHSLARRPGGPPFVRITGVDDSQSFHARGGGLDIVMQRLTKYAESCRVPFEFHNAAMSGCEVVRENLNVQPGEALAVNFPYVLHHMPDE…	ATGCAAACTTCCCAGGAGCAACATAGTTCTTCCAGTTTACATGGGTTGTACCACCAGCCATTGCAAGAAATTGATCCCTATTGTGTGCAGCGTTTCCAGATTATAGAAAACAATGTCTGCCCAGATACCGGCAGCCAAGGAACAACTGTTTCCTTCCAACCCTACCCGGAACAACCTCAATTTTTCACACTGGATTCATCCCCAGCAACTATTGGTTATATCGACTGCAATTCCCCTTCTGCCACTAGTTTTTTGTCTAACAGAAGTCCCTTTTCCCCTCAAGTTTCTCATTCATGCCTGTCCGATCAACATCATTCCCCTGACAATACATATGGATCGCCAGCAAGTGGCTCTTCTGTTGCTGATAATGGCAATGAATTCAAGCACAAGCTCAGGGAA…	54990738	558	62961.8	5.9	53.97	76.88	-0.416	Nuclear
GWHTANWH014158	CmGRAS8	Chr3	MLQSLVPQSPISDMNPKRVDRDDSSGDETTTATKRRNLSDEASVSGEKALVEELHRDESESSGLRLLGLLLQCAECVSVDNLDDATDLLPEIAELSSPYGSSPQRVGAFFAHALQARVITSCLGVYSPLSSKTLTLTQSQKIFSALQSYNSISPLIKFSHFTANQAIFQALDGEDRVHVIDLDIMQGLQWPGLFHILASRNKKIRSMRVTGFGSSSELLDSTGKRLADFATSLGLPFEFQPVEGKIGNLKDPSQLGLRPGEGEAIVVHWMHHCLYDITGSDLGALRLLTLLRPKLITIVEQDLSHGGGFLARFVDALHYYSALFDALGGDGLGADSVERHMVEQQLFGCEIRNIVAVGGPNRTGEEKVERWGNELGRVGFRPVSLAGNPAAQASLLLGM…	ATGCTTCAGAGCTTGGTTCCGCAATCTCCAATATCTGACATGAATCCGAAGCGCGTGGACCGCGACGACAGCTCTGGCGACGAGACCACCACAGCAACGAAGCGTAGAAATCTCTCCGACGAGGCCTCCGTTTCCGGCGAGAAAGCGCTCGTCGAAGAACTGCACCGCGACGAGAGCGAGTCGAGTGGGCTCAGACTCTTAGGTCTCCTTCTACAGTGCGCCGAGTGCGTCTCCGTGGATAATCTCGACGACGCCACCGATCTCCTCCCCGAAATCGCCGAGCTCTCCTCTCCCTACGGCTCTTCGCCGCAGAGAGTGGGCGCGTTCTTCGCTCACGCGCTCCAAGCGCGCGTGATCACTTCGTGCTTGGGTGTCTACTCGCCACTGAGTTCGAAAACC…	23907122	433	47150.5	5.28	52.47	95.06	-0.125	Nuclear
GWHTANWH014878	CmGRAS9	Chr3	MKAMPLPFEEFQGKGVLDFSTVSSDSLPHLHHHHHHHRHQQQQLQKWHHTNKENCYVGTEPTSVLDSRRSPSPPTSTSTLSSSLGNGVASTTAAAAAAAAPENHHQPSSQTSLDIGEKCGLGMEDWECVLSDSSSGQEQSILRLIMGDIEDPSLGLNKLLHQDLEFNSGFGMIDQADAFGCLEMPNNLLPSIDTSADFPFNGGGTNATRLGSVSTPNHNPMFSVATSNNLLPGSLSHSPAMFHHQQQQPVQTIEAVDEKPQIFNPQMINPARFAQNPALIMPTYAQLQEHQLVSPPQAKRHNLCGIGPNYQVPKLPFSESEQDFLRRQQQQQQQQNQLQMQKVGNNDLASQQQQQLLFDQLYQLADLIETGNNPVRAQGILARLNHQLSPIGKPFQRAA…	ATGAAGGCCATGCCCCTACCCTTTGAGGAGTTTCAAGGGAAGGGGGTGTTAGATTTCTCTACTGTTTCTTCAGATTCATTACCCCATCTTCACCACCACCACCACCACCACCGTCACCAACAACAACAACTACAAAAGTGGCACCACACCAACAAAGAAAATTGCTATGTGGGCACTGAGCCCACCTCAGTTCTTGACTCAAGAAGAAGCCCCAGCCCTCCAACTTCAACCTCAACTCTGTCTTCCTCTCTTGGCAACGGTGTGGCTTCAACAACAGCAGCAGCAGCAGCAGCAGCGGCCCCAGAGAATCATCACCAACCTTCTTCTCAAACCAGCTTAGACATAGGTGAAAAATGTGGGCTTGGAATGGAAGACTGGGAATGTGTGTTGTCTGATTCC…	42773382	724	80071.2	5.71	59.71	82.47	-0.321	Nuclear
GWHTANWH014880	CmGRAS10	Chr3	MEDWEGVLSESSPGQDKSIMRLIMGDIEDPSLGLNKLLHQDSEFNSGFGIIDQAAAFGCLEMPNTLLPSIDPSADFPFNGGGTNATRLGSVSTPNHNPMFSVATSNNLSPVSQSHLPAMFHQQQQVQTIEDVDEKPQIFNPPMMQQNQAQFAQNPALFMPLTYAQLQEHHLVSPTLAKRYNLGGIERNYQVPKLPFSEPGQELVRRQQQQQQNQLQMLPQHIQQRPMMVSKQKVVCNELASQQQQHAQQLLFDQLYQLAELIETGNNPVRAQGILARLNHQLSPIGKPFQRAAFYFKEALQLLLRNTNNTNCNASLSLSSPPPPISLIFKIGAYKSFSEVSPVLQFANFTCNQALLEALDGFDTIRVIDFDIGFGWQWASLMQELALKQGDGPALKITA…	ATGGAAGATTGGGAAGGTGTGTTGTCTGAGTCCTCGCCAGGTCAAGATAAGTCTATTATGAGATTGATTATGGGGGACATTGAAGACCCATCTCTGGGTCTCAACAAGCTCTTGCATCAAGACAGTGAATTCAACTCAGGTTTTGGTATCATAGATCAAGCTGCTGCCTTTGGCTGCCTTGAAATGCCAAACACTTTGTTGCCTAGCATTGATCCTTCTGCTGATTTTCCATTCAATGGTGGTGGCACCAATGCAACCAGGCTTGGCTCAGTTTCGACCCCAAATCACAACCCCATGTTCTCTGTTGCAACAAGTAATAATCTTTCGCCGGTCTCTCAATCTCATTTACCAGCCATGTTTCATCAACAACAGCAGGTGCAAACAATTGAAGATGTAGAT…	42814234	504	56009.4	4.9	52.88	85.75	-0.253	Nuclear
GWHTANWH014881	CmGRAS11	Chr3	MKAMPLPFEDFQGKGVLDFSTWHHTNKENCYVGTEPTSVLDSRRSPSPPTSTSTLSSSLGNGVASTTAAAAAAAPENHHQPSSQTSLDIGEKCGLGMEDWEGVLSDSSSGQEQSILRLIMGDIEDPSLGLNKLLHQDLEFNSGFGMIDQADAFGCLEMPNNLLPSIDPSADFPFNGDEKPQIFNPRMINPARFAQNPALFMPTYTQLQEHHLVSQPQAKRRNLCGIGPNYQVPKLPLSESEQDFLRRQQQQQQNQLQMQKVGNNELASQQQQQLLFDQLYQLAELIETGNNPVRAQGILARLNHQLSPIGKSFQRAAFYFKEALQLLLRNSNNTNCNASLSLSPPPPPPISLIYKIGAYKSFSEVSPVLQFANFTCNQALLEALDGFDTIHIIDFDIGF…	ATGAAGGCCATGCCCCTACCCTTTGAGGACTTTCAAGGGAAGGGGGTGTTAGATTTCTCTACTTGGCACCACACCAACAAAGAAAATTGCTATGTGGGCACTGAGCCCACCTCAGTTCTTGACTCAAGAAGAAGCCCCAGCCCTCCAACTTCAACCTCAACTCTGTCTTCCTCTCTTGGCAACGGTGTGGCTTCAACAACAGCAGCAGCAGCAGCAGCGGCCCCAGAGAATCATCACCAACCTTCTTCTCAAACCAGCTTAGACATAGGTGAAAAATGTGGGCTTGGAATGGAAGACTGGGAAGGTGTGTTGTCTGATTCCTCATCAGGTCAAGAACAGTCTATTCTGAGATTGATTATGGGGGACATTGAAGACCCATCTCTGGGTCTCAACAAGCTC…	42842859	643	71186.6	5.4	58.8	84.21	-0.289	Nuclear
GWHTANWH014886	CmGRAS12	Chr3	MEDWEGVLSESSSGQDKSIMRLIMGDIEDPSLGLNKLLHQDIEFNSGFGMIDQAATFGCLEMSTNLLPSIDPSADFPFNGGGTNAARLGSVSTPNHNPMFSVATSNNLLPVSLSHLPAVFHHHQQQQQQQVQTIEDLDEKPQIFNPPMMQQNQALSSQNPALFMPLTYAQLQEHHLISPPLAKRHNLGGIEPNYQVPKLPFSEPGQELLRRQQQQQQNQLQMLPQHIQQKPMMVSKQKMVCNELASQQQQHAHQLLFDQLYQLAELIETGNNPVRAQGILARLNHQLSPIGKPFQRAAFYFKEALQLLLRNTNNTNCNASLSLSSPPPPPISLIFKIGAYKSFSEVSPVLQFANFTCNQALLEALDGFDTIRIIDFDIGFGGQWASLMQELALKQGDGP…	ATGGAAGATTGGGAAGGTGTGTTGTCTGAGTCCTCGTCAGGCCAAGATAAGTCTATTATGAGATTGATTATGGGGGACATTGAAGACCCATCTCTGGGTCTCAACAAGCTCTTGCATCAAGACATTGAATTCAACTCAGGTTTTGGTATGATAGATCAAGCTGCTACCTTTGGCTGTCTTGAAATGTCCACCAATTTGTTGCCTAGCATTGACCCTTCTGCTGATTTTCCATTCAATGGTGGTGGCACCAATGCAGCCAGGCTTGGCTCAGTTTCGACTCCAAATCACAACCCCATGTTCTCTGTTGCAACAAGTAATAATCTTTTGCCGGTCTCTCTTTCTCATTTACCAGCCGTGTTTCATCATCATCAACAACAACAACAACAGCAGGTGCAAACA…	42896738	623	69463.2	5.62	57.17	91.12	-0.217	Nuclear
GWHTANWH014887	CmGRAS13	Chr3	MKAMPLPFEEFQGKGVLDFSTASSDSLPHLHHLYQQQQLQKWHNTNKENCYVGTEPTSVLDTRRSPSPPTSTSTLSSSLGNGVASTTTTATAKAAATASENHHQPSSQTSLDIGEKCGLGMEDWEGVLSDSSSGQEQSILRLIMGDIEDPSLGLNKLLHQDLEFNSGFGMIDQAAGFGCLEMPNNLLPSIDPSAELLGSVSTPNHSPMFSVATSNNLLPGSLSHSPAMFHHQQQQQQVQTIETVDEKPQIFNPQMTHPNQAQYAQNPALFMPLTYAQLQEHHLGSSPLAKRHNLGGIGPNYQVPKSPFLEPGQELLRRQQQQQQNQLQVLPQHIQQRPMMVSKQKMVCNELANQQQQQQQFLFDQLYQLAELIETGNNRAAFYFKEALQLLLHNTNNTN…	ATGAAGGCCATGCCCCTACCCTTTGAGGAGTTTCAAGGGAAGGGGGTGTTAGATTTCTCTACCGCTTCTTCAGATTCATTACCCCATCTCCACCATCTTTACCAACAACAGCAACTACAAAAGTGGCACAACACCAACAAAGAAAATTGCTATGTGGGCACTGAGCCCACCTCAGTTCTTGACACAAGAAGAAGCCCCAGCCCTCCAACTTCAACCTCAACTCTGTCTTCCTCTCTTGGCAACGGTGTGGCTTCAACAACAACAACAGCAACAGCAAAAGCAGCAGCAACGGCCTCAGAGAATCACCACCAACCTTCTTCCCAAACTAGCTTAGACATAGGTGAAAAATGTGGGCTTGGAATGGAAGACTGGGAAGGTGTGTTGTCTGATTCCTCATCA…	42924785	706	78100.2	5.7	61.06	83.6	-0.311	Nuclear
GWHTANWH015650	CmGRAS14	Chr3	MARAKQEDRSSLTSSHESSPGLGSPYPLAQFTTICGRRLEHISLAPPKGTAIQRIASYFIEAFADRMLKSFTGLHKALNSMKISSVSEEILVQKLFYEHCPFLKYAYLITNRAIMEAMEGEKVVHIIDLYPVEPEQWIRLLQALSVRQEGAPHLKITGIHEQNEVLVRMDLQLKEEADRLSIPFRFNPIVSTIENLDIESLGIKTGEALAVISLLQLHSLLAIDEVVVRRNQQSLQQFLETDLNHLYIASASSSTSSELSLSASPKMESFLSSLLRFSPKLMVITEQEANHNGFTLIERVHNAMKFYAALFDCLDSTKSMAPIEQQKVEKMLFGEEIKNIVACDGAERKERHEKLEKWILWLDFTEENGCLVIYWHKIPYIQFQPGRSDDETEIASSG	ATGGCAAGAGCAAAACAAGAAGACAGATCTTCTTTAACTTCATCCCATGAATCCTCTCCTGGATTAGGATCACCATACCCCCTGGCTCAGTTCACCACGATCTGTGGAAGGAGGCTTGAACATATTTCCCTTGCCCCTCCTAAAGGCACTGCAATTCAGCGAATTGCTTCATATTTCATTGAGGCATTTGCTGATAGGATGCTTAAAAGCTTTACCGGTCTGCACAAAGCACTGAATTCGATGAAAATATCATCAGTCTCTGAGGAAATTCTTGTTCAAAAATTGTTCTATGAGCATTGCCCCTTCTTGAAGTATGCATATTTGATCACAAATCGGGCCATTATGGAAGCTATGGAAGGGGAAAAAGTAGTTCATATTATTGATCTCTATCCAGTTGAG…	60812876	398	45141.8	5.61	62.79	97.81	-0.167	Cytoplasmic
GWHTANWH015651	CmGRAS15	Chr3	MAGAVQEDGSSVTSSSHESSSWMQLSPRLGSPSPWIRELGSEERGLCLIRLLQECAVHVGTGSMENANLGLEHISHLASPDGDTMQRIAAYFTQALADRMLKGWPGLHKALNSTKLSSVSEEVLVQKLFFEFCPFLKVAYLITNQAIIEAMEGEKVVHIIDLYSIEPAQWINLLQMISARPEGPPHLKITGIHEQKVVLEQMTLQLAEEADRLDIPFQFNPIVCKLENLDLENLGVKNGEALAVSSILKLHSLLATDDDMLRRDSPMALKNLQKVFHNHQQPLREFLDKDLINLYLASLDSTSTSSPVSLCASPKMESFLSSIWSLSPKLMVITEQEADHNGFTLMERVKKALNFYAALFDCLDSTVSRAPIERHKIEKMLFGEEIKNIIACEGAERKE…	ATGGCAGGAGCAGTACAAGAAGACGGATCTTCTGTAACTTCATCATCCCATGAATCCTCTTCCTGGATGCAACTATCTCCTAGGTTAGGATCACCATCCCCTTGGATCAGGGAGCTTGGATCGGAGGAGAGGGGTTTGTGTTTGATACGCCTTCTGCAAGAATGTGCTGTCCATGTAGGTACTGGCAGTATGGAGAATGCTAATCTCGGACTTGAGCATATTTCCCATCTTGCCTCTCCTGATGGTGATACAATGCAGCGAATCGCTGCTTACTTCACCCAGGCACTTGCAGATAGGATGCTTAAAGGCTGGCCTGGTCTGCACAAAGCCCTCAATTCAACTAAATTATCATCAGTCTCTGAGGAAGTGCTTGTTCAAAAGTTGTTCTTTGAGTTTTGC…	60818690	473	53238.3	5.83	53.66	95.29	-0.159	Cytoplasmic
GWHTANWH015652	CmGRAS16	Chr3	MAGAQDARYSTTPSSSQWMSLSPGLGSPYTMIGTPLSEEWCMELLRLIQECGNHVAASNMPNANIRLEHISCLASANGSPIQRIAAYVIEAFAERMLKTKLPGLYNAFNSTKISLVSEENVALRLFYNVCPFIKVAYLVTNQAIIEAMEGEKRVHIIDLYSFEPEQWIDLLHTFKARPEGPPCLKITGIHDQRVVLEQMAVRLMAEASKLEIPFHFIPIVSKLENVDAESFCVNAGEAIAISSAFQLHSLLAFEEEVPRRISPVASKRPLRKFIDEVSPDFTSPSSILSTSFSPKMKNFLCFLGRLSPKVMVIAEQEANHNGFSLTERVKEALDFYAPLFDCLDSIRSITPMERQIIEKMIFGEEIKNIIACEGVERKERHEKLEKWILRLEQVGFGWV…	ATGGCAGGAGCCCAGGATGCAAGGTATTCTACAACTCCATCATCCTCTCAATGGATGTCACTGTCTCCTGGTTTAGGATCACCCTACACCATGATTGGAACACCACTATCCGAGGAGTGGTGTATGGAATTGTTAAGACTGATTCAAGAATGTGGTAATCATGTAGCTGCTAGTAATATGCCTAATGCTAATATCAGGCTTGAGCATATTTCCTGTCTTGCCTCTGCTAATGGCTCCCCCATTCAGCGAATTGCAGCATATGTCATCGAGGCATTTGCTGAAAGGATGCTGAAAACAAAATTGCCTGGTCTTTACAATGCCTTCAATTCGACAAAAATATCATTAGTCTCTGAGGAAAATGTTGCTCTAAGATTGTTCTATAACGTTTGCCCTTTCATA…	60820757	501	56611.7	6.34	54.81	93.85	0.042	PlasmaMembrane
GWHTANWH017213	CmGRAS17	Chr4	MKRELDPHQNHNLQPLPDSSVTGSSSTGKAKMCWEEEVQQDGGMDELLAVLGYQVRASDMAEVAQKLELLEDLMGNAQGDGLSHLATETVHYNPSDLSTWLQSMLTELNPLDPLVPPPPPPHHQPPPATLDDSFLGESSNITSIDFTTTTTTTTTSTSNNNNNNQNQNQNQNQNNPTLQVFDESSSSDYDLKAIPGKALYSQPQTQIESPSSREHKRLKPSIEPASEIVVPGSSIFSALTFPTAESTRPVVLIDSQENGIRLVHALMACAEAVQQSNLPVAEALVKQIGFLAVSQAGAMRKVATYFAEALARRIYGLYPQNPLNQSLFDILQMHFYETCPYLKFAHFTANQAILEAFEGKKRVHVIDFSMNQGMQWPALMQALALRPGGAPAFRLTGIG…	ATGAAAAGAGAGCTTGACCCTCATCAAAATCATAATCTCCAACCCTTGCCTGACTCGTCCGTGACTGGCAGCTCAAGTACTGGAAAAGCAAAGATGTGTTGGGAAGAGGAAGTACAACAAGATGGTGGCATGGACGAGCTCTTAGCTGTGTTGGGTTACCAAGTTCGAGCTTCAGACATGGCCGAGGTTGCCCAGAAGCTCGAATTGCTCGAGGATTTGATGGGAAATGCTCAAGGTGACGGCCTCTCTCATCTCGCCACTGAGACTGTCCATTACAATCCTTCTGATCTCTCCACCTGGCTCCAAAGCATGCTCACTGAGCTCAACCCACTCGATCCTTTGGTCCCTCCTCCTCCTCCTCCTCACCACCAACCCCCACCCGCTACTCTCGACGATTCC…	24078158	634	69673.4	5.07	50.73	82.63	-0.3	Nuclear
GWHTANWH019681	CmGRAS18	Chr5	MFMDQHLRGICGSTKGLKLNDETLNGFKMDSTIVDKKYSSIPLLPSDPIPSNPNVSWDGISHEDCDFSDVVLRYINQMLMEEDMEEKACMFQEALQDTEKSLYKALGEKYPPGPDNGLPPYVGPNHEIRDENYALNHIDYNSSASSASGDNLVDTGWVCDLGEHKSSYIATQSTSQLSYSSSHSPGNVVDGIMDSPVSTLRVPEILYDNESIMQFKRGFEEASKFLPNGNGLIVDLESNGLSSKELKESAKHTVFKVEYKHESQHFLDGLRGRKNRHPEGVNLEGGRINKQSVVYTESTVTSEMFDRILLNFGKDESDLRQALQNGKSNNVQQNGQSKKQGGKRDVVDLRTLLTICAQAVAANDQRTTNEVLKQIRLHSSPLGDGMQRMAHYFADGLEA…	ATGTTCATGGATCAACATTTGAGAGGAATCTGTGGTTCTACCAAAGGATTGAAATTAAATGATGAGACACTTAATGGGTTCAAAATGGATAGTACCATTGTTGATAAAAAGTATTCTAGTATTCCTCTTTTGCCATCTGATCCAATCCCTAGTAATCCGAATGTGAGCTGGGATGGAATTTCACATGAGGACTGTGATTTTAGTGATGTAGTTTTGAGATACATAAACCAGATGCTCATGGAAGAAGACATGGAAGAGAAGGCCTGCATGTTTCAGGAGGCACTTCAAGACACTGAGAAATCATTGTATAAGGCCCTAGGGGAGAAGTATCCTCCTGGTCCTGATAATGGCCTGCCACCTTATGTTGGTCCAAACCATGAAATCCGAGATGAAAATTAT…	14721540	727	82421.5	6.05	41.3	83.54	-0.467	Cytoplasmic
GWHTANWH019683	CmGRAS19	Chr5	MDHQSLSKSYGTTTGLEFSNEIETASKFADQNSAGFALSPPNAIPSNLTPALSVKPEVNLQYINQILLEEDMEEKDHVHQGSTALEAAEKSFYELLGKKYPPYSDNGRPYVDQNHEISDEYHALNHSDSSCSTSSNNFVIHGWDYELVQFESSNNTPQFTSDSIYSLLESTCNVPEAHFDSEFTLQFKRGFDEARKFLPKGDSQSNTFLVKEQEEETKNVVCMVEKEDGNLYSLDGLRAKKNPHSEDVNLEEGRSVKYTRQQSAAFIESTVIQQMFDMTLLHSKEVDSVPCETAQVNRRNTGGQRGVVDLRTLLTLCAEAVAADDQRTATKLLKQIRQHASLVGDGMQRMAHYLANGLQARIAGSGTQIYKALMTRRTSAADNETRLHIVDFGILYGLR…	ATGGATCATCAATCCTTGAGCAAATCCTATGGTACCACTACCGGATTGGAATTCAGTAATGAGATTGAGACTGCTAGTAAGTTTGCTGACCAAAACAGTGCAGGTTTTGCACTTTCGCCACCCAATGCAATCCCCAGTAACTTAACCCCCGCTTTGAGTGTGAAGCCAGAGGTAAATTTACAGTACATCAACCAGATACTTTTGGAGGAAGATATGGAAGAGAAGGACCACGTGCATCAGGGGTCTACAGCACTTGAGGCAGCTGAAAAATCATTCTATGAGCTTCTTGGAAAGAAGTATCCACCTTATTCTGATAATGGTCGGCCCTATGTGGATCAAAACCATGAAATCTCAGATGAATATCATGCTTTAAATCACAGTGACTCTAGTTGTAGTACT…	14739755	479	53751	5.39	44.27	76.81	-0.509	Nuclear
GWHTANWH019685	CmGRAS20	Chr5	MDHQTLSEFYGSTSVLEVSDEIYTDTESNFVEQNCASFAFWPPDATPSDLTPTSSVKPEVDLHEDYDFSDAVLKYINQMLMEEDMEERDYMLQGSEVLEAAEKSLYELLGEKYPPPPDDVQPYYVDQNHESSDEYYTVNHGDSSRSTSSDNFVIHGWDCDLVKYESSIIAPLSTSEPSYSLLEGTNTIPETLYGSEFILQFKRGFEEASKFLPNGDSLVIDWESNAFLVKEQKEESKNTFCKAEKKDGNLYSLDGLRAKNNPHSEDVNLEEGRSSKQSATSTESTVSPEMFDMVLLHSEEDDSVLCEAVLNEKSKNVQPNDRSKRSINVRANRRKTGGKRGVVDLRTLLTLCAEAVAADDQRTATERLKQIRQHASPVGDGIQRMAHYFANGLQARIAG…	ATGGATCATCAAACCTTGAGCGAATTCTACGGTTCCACTTCTGTATTGGAAGTCAGTGATGAGATTTATACTGATACTGAGAGTAATTTTGTTGAGCAAAACTGTGCAAGTTTTGCATTTTGGCCACCAGATGCAACCCCCAGTGACTTAACCCCTACTTCGAGCGTGAAGCCAGAAGTAGATTTACATGAGGACTACGATTTTAGTGATGCAGTTCTCAAGTACATCAACCAGATGCTTATGGAAGAAGATATGGAAGAGAGGGACTACATGCTTCAGGGGTCTGAAGTACTTGAGGCTGCTGAAAAATCATTATATGAGCTTCTTGGAGAGAAGTATCCACCTCCTCCTGATGATGTTCAGCCTTATTATGTGGATCAAAACCATGAAAGCTCTGAT…	14783857	719	82190.2	4.98	47.4	75.37	-0.511	Nuclear
GWHTANWH020490	CmGRAS21	Chr5	MKAELRGNTSVSLQNPTLFNNTLHSPLSGALNGCLGSLDGACLEKLLLHCASALETNDVTLAQQVMWVLNNVASSVGDPNQRLASWFLRALISRASRVCPTAMNFNGSSTIQRRLMSVTELAGYVDLIPWHRFGFCASNSAILNAIQGFPRVHILDFSITHCMQWPTLIDTLAKRPEGPPSLRITVPSSRPSVPPLLNVSTEEVGLRLGNFAKFRDVPFEFRVFDNSSSPSTLDEVVKCKESPSFHSESLLAHLNPSTLNLRDDEALVINCQHWLRYLSDEQNGSPHGASLRDTFLDIIKSLNPQIIVIVDEDSDLSDSSLTSRITTCFNYLWIPFDALETFLPKESCQRMEYESDIGHKIDNIISFEGFQRIERLESGIKLCQRMTNSGWVSIPFCEE…	ATGAAAGCTGAACTGAGAGGAAACACGTCTGTTTCTCTACAAAACCCTACTCTCTTCAATAACACCCTTCACAGTCCTCTTTCAGGTGCCCTTAATGGGTGTCTTGGAAGCCTTGATGGAGCTTGTTTAGAAAAGCTTTTACTTCACTGTGCGAGTGCTCTAGAGACCAACGATGTTACTTTGGCTCAACAAGTTATGTGGGTGCTAAACAATGTTGCTTCTTCTGTTGGTGACCCTAACCAAAGGCTTGCTTCTTGGTTTTTGAGGGCACTAATCTCAAGGGCCTCTAGGGTTTGCCCAACAGCGATGAATTTTAATGGAAGCAGCACCATTCAAAGGAGGTTGATGTCGGTGACCGAGCTAGCCGGGTATGTTGATCTAATCCCTTGGCATCGGTTC…	28655654	446	49827.7	5.28	41.51	91.79	-0.137	Cytoplasmic
GWHTANWH020739	CmGRAS22	Chr5	MQASQRLRISGMSNRLYYQPIREVEANCLPQFQTFDRQPYYNDSSQSSNSYLAQNSYERYCTLESSSANCSYAVHNSPSTISFSPNGSPMSQQDSHSYPANPHYSPDNTYGSPISGSCITDDVNDFKHKLKELENVMLGPDCNFLDGYDSSFQNGINNTSPEMDSCRQVMEAISNRNLKQILIFCAKAVSDNDLLMAHWLMDELRQMVSVSGEPIQRLGAYMLEGLVARLASSGSTICKALKCKEPASAELLSYMHILYEVCPYFKFGYMSANGAIAEAMKDEKRVHIIDFQIAQGSQWLTLIQAFASRPGGPPHIRITGIDDSMSAYARGGGLTIVGKKLSKLAESFKVPFEFHAAAMSGCEVQLENLGVQTGEALAVNFAFMLHHMPDESVSTQNHR…	ATGCAAGCGTCACAACGGCTCAGAATTTCAGGCATGTCCAACAGATTGTACTATCAACCAATTCGAGAAGTTGAGGCCAACTGCTTGCCTCAATTTCAAACATTTGACCGTCAGCCATACTACAATGATAGCAGCCAATCATCCAACAGCTACTTGGCTCAGAATTCCTATGAACGGTATTGCACTTTGGAGTCATCCTCAGCAAATTGTAGCTATGCTGTTCATAATTCCCCATCAACTATCAGTTTCTCACCCAATGGTAGCCCGATGTCTCAGCAAGATTCTCATTCATACCCTGCCAACCCACACTATTCCCCTGATAATACGTATGGCTCTCCAATAAGTGGGTCATGCATAACTGATGATGTAAATGATTTCAAGCACAAACTGAAAGAACTG…	34121903	548	61614.8	6.04	51.9	77.1	-0.339	Nuclear
GWHTANWH021170	CmGRAS23	Chr5	MGPDDSEEVTTREISIPETPVQRSRSWSQEPQGVHVFHPQPSFVPMQQSIEAVHVEKRHKAMDELSLQGFAQGNLKQLLTACAKALSDNRMDDFDKLTEKARDAVSITGEPIQRLGAYMVEGLVARKEASGTNIYHALRCREPESKDLLSYMHILYEICPYLKFGYMAANGAIADACKNEDRIHIIDFQITQGTQWMTLLQALAARPGGAPHVRITGIDDPFSKYARGDGLEAVGRRLAAISAKFNIPVEFHGVPEFAPDITRDMLNVRPGEALAVNFPLQLHHTPDESVDVNNPRDELLRMIKSLSPKVVTLVEQESNTNTTPFFHRFVEALEYYLAMFESIDVTLPRNSKERINVEQHCLARDIVNVIACEGKERVERHELFGKWKSRLTMAGFRQY…	ATGGGTCCTGATGATAGTGAAGAAGTCACTACAAGGGAAATTAGTATACCAGAGACGCCTGTCCAAAGATCTAGGTCATGGAGTCAGGAACCACAAGGGGTACATGTATTTCACCCTCAGCCATCATTTGTTCCTATGCAACAATCAATTGAAGCTGTTCATGTAGAGAAACGTCATAAAGCGATGGATGAATTGTCTTTGCAGGGTTTTGCCCAGGGGAATCTTAAGCAATTGCTGACTGCATGTGCTAAAGCTCTCTCTGACAACAGGATGGATGATTTTGATAAGTTGACTGAAAAGGCTAGAGATGCTGTGTCTATCACAGGAGAACCAATCCAGCGTCTTGGTGCTTACATGGTTGAAGGGTTGGTAGCAAGGAAGGAGGCATCAGGGACTAAC…	45724656	445	50322.4	6.13	47.88	84.83	-0.359	Mitochondrial
GWHTANWH021444	CmGRAS24	Chr5	MPTIQSLEPHSCSDDSSQGTHPSVPIFEQYCTLESHSGTSGYAIHNSPSTVSFSPNGSSEQDTESFPVYSHQSSDNTCGSPVNESCLTDDVDDLRHKIRELETAMLGPHSDTPDICSITNPVGPVQIPYDAEKCKQMMEMISRWDLKEVLCACAKAIEENDRFTTEWLMSHLQQMVSVNGEPIQRLGAYMLEGLVARLASSGSSIYKALRCKEPASAELLSYMHVLYEVCPYFKFGNEDENEVHIIDFMIAQGSQWITLIQGLAARPGGPPKIRITGIDDSTSAYARGGGLDIVGNRLSKLAESCKVPFEFNAARVPAAEVQLEDLGVRPGEAIAVNFALVLHHMPDESVGSQNHRDRLLRLVKSLSPKLVTLVEQESNTNTAPFFHRFLETLKYYTAI…	ATGCCCACCATCCAGAGTTTGGAACCCCACTCATGCTCTGATGACAGCAGCCAGGGAACCCACCCTTCAGTTCCAATTTTTGAGCAGTATTGCACCCTTGAATCACACTCGGGAACCAGTGGCTATGCCATTCACAATTCTCCATCTACTGTCAGTTTCTCACCTAATGGCAGCTCAGAACAAGATACCGAGTCATTTCCAGTATACTCACACCAATCCTCTGACAACACTTGTGGCTCACCAGTTAATGAATCTTGCTTAACAGATGATGTTGATGACTTGAGGCACAAGATACGTGAACTCGAAACTGCTATGTTGGGACCTCATTCAGATACTCCTGACATATGCTCTATCACAAACCCTGTTGGACCTGTCCAAATTCCATATGATGCAGAGAAG…	50965977	505	56307.7	5.18	51.55	82.83	-0.268	Cytoplasmic
GWHTANWH021795	CmGRAS25	Chr5	MFIGSFSSSHHDQQAEDQEDPISSSDLQFIPANPSQPPLPNAIHMPQLLIRCAELISRSDFSAAHRLISILSTNSSLYGDSTERLVHQFAKALSLRLNNFSSSSGASTAGSVAINTSASLASTSAFVTRAATSISSNIDINADTESVSDSDDSLQSCYLSLNQITPFIRFSHLTANQAILEAIDEGRQAIHILDFDIMHGLQWPPLMQALAERSYPPPMLRITATGNDPNILHRTGDRLSKFAQTLGLRFQFHPLLIVSNDINCIIDPLALALHPDEALAINCVLYLHKLLKEDSRGLRLFLHKIKALNPKVVTIAEQEANHNHPVFLQRLVEALDHYTSVFDSLEATLPPNSRERLAVEQVWFGREIVDIVAAEGVNRRERHQRYEAWEVMLRSSGFS…	ATGTTCATTGGCTCATTCAGTTCCTCTCATCATGATCAACAAGCTGAAGATCAAGAGGACCCCATCAGCAGCTCAGATCTGCAATTTATCCCAGCAAACCCATCTCAGCCACCACTTCCAAATGCAATCCACATGCCCCAATTACTCATTCGTTGCGCTGAGCTCATCTCTAGGTCCGACTTCTCCGCTGCTCACCGCCTTATCTCCATTTTATCCACTAACTCCTCCCTTTATGGTGACTCCACTGAAAGATTGGTCCATCAGTTCGCTAAAGCCCTCTCTCTCCGCCTCAATAATTTTTCATCATCATCTGGTGCTAGTACTGCTGGTTCAGTTGCTATAAACACTAGTGCCTCATTAGCATCAACATCAGCTTTTGTTACTAGAGCAGCTACTAGT…	57263234	449	50043.7	6	50.03	98.71	-0.126	PlasmaMembrane
GWHTANWH022560	CmGRAS26	Chr6	MFMDPQQPQFFGSINGFKFDMESLFVNSDQYPVVENGIIFNSPTLGPSFMGNPVFSPDPSPGNSAQSSLEGDSPTDDSDFSDSVLKYISQVLMEEEMESKPCMFHDPLALQATEKSLYEVIGGKNPTSPDQHPLYIDQNVESPDDSFLSGFSDHSSNSSSSFGNSNLNDFQWNHADFGEYKLSLLKNPLPTDFVFQSTAKSSPPSSFNFPNSLTSDGNGLLGSSVNELLVQNFLSNTESVLQFQRGVEEASKFLPKGNQLTVDLENNKFSPVLNKKAPEVLVKMEIDEREHSPSRLRGRKNHEREDTDLEDGRSNKQSAVYPDESEISEMFDRVLLCGGAKREPSVCNFDESLQNGENKNVLQNGQSNVSSGAKTRAKKQSNTKDVVDLRTLLVLCAQA…	ATGTTCATGGATCCACAACAACCCCAATTCTTTGGGTCAATTAACGGTTTCAAATTTGATATGGAGTCACTTTTTGTCAATTCAGATCAGTACCCAGTTGTTGAAAATGGGATTATATTCAATAGCCCCACTTTAGGTCCTAGCTTCATGGGCAATCCAGTTTTTAGCCCTGATCCAAGCCCTGGTAATTCTGCTCAATCGAGCTTAGAAGGCGATTCTCCCACAGATGACAGTGACTTTTCTGATAGTGTCCTAAAGTACATAAGCCAGGTGCTTATGGAAGAGGAGATGGAGTCGAAGCCGTGTATGTTCCATGACCCGTTGGCTCTTCAAGCCACGGAGAAATCATTGTATGAAGTCATTGGCGGGAAGAACCCTACATCCCCGGATCAACACCCG…	25006011	762	85658.6	5.89	46.9	74.72	-0.461	Nuclear
GWHTANWH022561	CmGRAS27	Chr6	MIMDSSSNFLDGFTTMSPNSEDNCSNLINEYTFNQLSAPTTDLNFLGSPNLSSDSDLGPAGFELSIPTAVGPEGQPYDAPHVAIPPMLQADSTSSPYDSDFSETVLKYINQILMEENIENKPCMFYDPLGLKDTEKSFYDALGQNYPPLPNLNSVDSPVFSSSSCDYGTSSTSGSSTVNDSQGLSDLGEHNYQSSFSPPPILGEYNVVQSNFKPTDESQFFGNLSNGSVNYLGYGLEVMAQNIFTNRESMLQFRRGLEEASKFLPKSNNLVIDLESNVVSSSKSKGEDLKVESLVVKSEKENYLPDGSRGRKNHAREEIELEEGRSNKQTAVYVEETELSEMFDKVLLCTEAPAAMYGDNCEHLQNDVSKAFLETQGGNGGKGSRNKKQVKKETVDLRN…	ATGATTATGGATTCAAGCTCTAATTTCCTAGACGGTTTCACTACCATGTCACCAAATTCTGAGGATAATTGCTCAAATCTTATAAATGAGTACACATTCAATCAACTCTCTGCTCCTACTACAGACCTTAACTTCCTCGGAAGTCCAAATCTTTCTTCTGATTCTGATCTGGGTCCGGCTGGTTTTGAGCTCTCGATCCCCACAGCCGTTGGTCCAGAGGGTCAACCATATGATGCACCACATGTTGCTATTCCGCCTATGTTGCAGGCAGATTCCACGTCGTCCCCGTACGACAGTGATTTCTCCGAAACAGTTCTCAAGTACATAAATCAGATTCTTATGGAAGAGAACATTGAAAACAAGCCCTGCATGTTTTATGACCCTTTGGGTCTAAAAGAC…	25048793	774	87291.4	5.37	53.42	76.09	-0.442	Nuclear
GWHTANWH022562	CmGRAS28	Chr6	MDSNFDFVNGFSAMSPNSEDQFSNLIDEYTFNQLSPLPTTDLNFLEGPNLLSDVDLGPTSFEPSITTTDGPEGQPYDPPHVVMPPTLQADSTTSPDDNDFSETVFKYMNQIIMEENIENKPCMFYDPLGLKDTEKSFYDALGPKNPPLPNQNSLENPGLSSSSGDNGTNSTSSSSTVIDALWLSDLGEHNYQPSLSPPPILGEYNAVQSNFNPTDQSQFFGNLSDDSVNHFGDGLAVMAQNIFTNSESILQFRRGLEEASKFLPKSNNLVINLESNTVSSSEWKKGEVLKVESLVVKGEKESDLSDGSRGRKNHQREEIELEEGRSIKQTAVYVEESEETELSEMLDKVLLCTDAPPSLYGDNCEPLQNDASKVSPQTKGQVQGANGGKGSRNKKQGKK…	ATGGATTCAAACTTTGATTTCGTAAACGGTTTTTCTGCTATGTCGCCAAATTCTGAGGATCAGTTCTCAAATCTTATAGACGAGTACACATTCAATCAACTCTCTCCTCTTCCTACTACAGACCTTAACTTCCTTGAAGGTCCAAATCTTTTGTCTGATGTTGATCTGGGTCCCACTAGTTTTGAGCCCTCGATCACCACCACCGATGGTCCAGAGGGTCAACCATATGATCCACCACATGTTGTTATGCCGCCTACGTTACAGGCAGACTCGACGACGTCCCCGGACGACAATGATTTCTCTGAAACGGTTTTCAAGTACATGAATCAGATTATTATGGAAGAGAACATTGAAAACAAGCCTTGCATGTTTTATGACCCTTTGGGTCTAAAAGATACT…	25058441	780	87895.7	5.15	50.58	73.76	-0.533	Nuclear
GWHTANWH022563	CmGRAS29	Chr6	MDSGSDFVNGFSTMSPNSEDHFSNLINEYTFNQLSPLPTTDLNFLESPNLSSDLDLGPTGFEPSITTTVGLEGQPYDTPHIIPPMLQADFTSSPDDSDFSETVLKYINQILMEENIENKPCMFYDPLGLKDTEKSFYDALGQKNPPLPNQNCVESPALSTSSGDYGTNSTSSSSSVNDALWPSDLGEHNYRPSLSPPPILGEYNAVQSNFNPTDQSQVFGNLSDDSVSHFGDGLEVMAQNIFTSSESILQFRRGLEEASKFLPKSNNLVIDLENNTVSSSEWKGEDLKVESLVVKGEKESDSLDGSRGRKSREREEIELEEGRSNKQTAVYVEEDELSDMFDKVLLCTDAPASMCGENCEPLQNDASKASLHTIGQAQGANGGKGSRNKKQNKKKETVD…	ATGGATTCAGGCTCTGATTTCGTGAACGGTTTTTCTACCATGTCGCCAAATTCCGAGGATCACTTCTCAAATCTTATAAACGAGTACACATTCAATCAACTATCTCCTCTTCCTACTACCGACCTTAACTTCCTCGAAAGTCCAAATCTTTCTTCTGATCTTGATCTGGGTCCCACTGGTTTTGAGCCCTCTATCACCACCACCGTTGGTCTAGAGGGTCAACCATATGATACTCCACATATTATTCCGCCTATGTTGCAGGCGGACTTCACTTCGTCCCCGGACGACAGTGATTTCTCTGAAACGGTTCTCAAGTACATAAATCAGATTCTTATGGAAGAGAACATTGAAAACAAGCCCTGCATGTTTTATGACCCTTTGGGTCTAAAAGACACTGAG…	25075621	772	86310.1	5.06	53.59	76.94	-0.466	Nuclear
GWHTANWH022564	CmGRAS30	Chr6	MASIEGCYSSEECNSADAVLNYIGQILMTEGLENGTCMFSVSALQASEKSLYDVLGEKYPSSITQTPSFCNCYGCKNIVSANNAGKSSLVCDFCQKKSCCVLAPPVEYTNLSSSSSSLPSFSPPSNFANTARGQGLVDPPPYTPLVPGSVSDSKTWGLLPHGKRDHSASRLIELKKNHRSYQLECEPRERNKHLAVYNEVHDEPSEMFDEVLLFNSEDESAVSNPQASQIGRGKGSNCKATRQTERVNKKDLVDLRTLLMHCAEAVGNNDLKGANEVLLQIRLHASPFGDGSQRLAHCFSNALKARLAGTGSELYAALAAKKTSSIHMLKAHSLFLSACPFMKIINFFTSQMIMDLAEKTTRLHIIHFGILYGFQWPGLIQRLSKRPGGPPLLRITGVD…	ATGGCTTCGATTGAAGGGTGCTATTCTTCAGAAGAATGCAATTCCGCTGATGCTGTTCTGAACTACATAGGACAGATTCTTATGACGGAAGGCTTAGAGAATGGAACCTGCATGTTCTCTGTTTCTGCTCTTCAAGCTTCTGAAAAATCCTTATATGATGTACTTGGTGAGAAATATCCATCCTCAATCACCCAAACTCCTAGCTTTTGCAATTGTTATGGTTGTAAAAATATTGTCAGCGCTAACAACGCTGGTAAATCCAGCTTGGTTTGTGATTTTTGTCAGAAAAAATCCTGTTGTGTTCTAGCTCCACCGGTTGAGTACACTAACCTGTCCAGCTCAAGCTCCAGTTTGCCATCGTTCAGCCCTCCAAGCAACTTTGCCAACACTGCTCGTGGC…	25108399	583	65515.8	8.29	46.55	80.31	-0.343	Nuclear
GWHTANWH022566	CmGRAS31	Chr6	MASNERCYSSEESDSADAVLNYIGQILMKEGLENGTCMFPDATLQAAEKSFYDVLGEKYPSSINQTPSFCNCHGCKNNVTANNAGESSSVCDLCQQKSCYVLAPPVEYTYQSISSSSMQWFSPPSNFFSTVGDSQSFLPCKDAAKETWGLLPQGNHMNLLVEKGKKDQSASRLMELKKHHQQHQIECEPRRKNKHLAVYNEVPDEPSEMFDRVLLFNNEADESAVYNPEASQIGLGKGSNCEPTRRRKRVNKKDFVDLRTLLMHCAEAAGNNDLKGANEVLLQIRLHASPFGDGSQRLAHCFANALEARLAGTGSELYAALSAKKMSSIHMLKAYRLFASACPFMKISYFFTAQMIMDLAEKSNRLHIIHFGILCGFQWPALIQRLSERPGGPPALRIT…	ATGGCTTCCAATGAACGGTGCTATTCTTCAGAAGAAAGCGATTCCGCTGATGCTGTTCTGAACTACATAGGCCAGATTCTTATGAAAGAAGGCCTAGAGAATGGAACCTGCATGTTCCCTGATGCTACTCTTCAAGCTGCTGAAAAATCCTTTTATGATGTACTTGGTGAGAAATATCCATCCTCAATCAATCAAACCCCTAGCTTTTGCAATTGTCATGGTTGTAAAAACAATGTCACTGCTAACAACGCTGGTGAATCCAGCTCGGTTTGTGATCTTTGTCAGCAGAAATCCTGTTATGTTCTAGCTCCACCAGTTGAGTACACCTACCAGTCCATCTCAAGCTCCAGTATGCAGTGGTTTAGCCCTCCAAGCAACTTTTTCAGTACTGTTGGTGAT…	25205847	631	71519.6	6.56	45.89	77.61	-0.367	Nuclear
GWHTANWH022570	CmGRAS32	Chr6	MDALLQGLSRSINEFKFHHASTSVMSNQNLVKGFKDNHEFANPPFNLPTNLHPPSVSSPSSSGSSLDGDSSENSSFSNSVVLKYITEILLEEDLEGKPCMLQDCLALQAAEKSFYDALGQNYPSSPMQPHPCFNQNAESPDDNFEQSNSIVSTGSYTAVKHSFEFNFNHDQSKLKSSDHIPSPFDTSENSPLVPRLFSDIKSVKQIKQGLPSGSNAFFDWESNQPVPPEPKETIGEVVPKVPKNGDTLNGSRGQKNHQDRDNDYTEEGRRNKHPAVYVEEPEPTEMFDKVLLCQPTVNAVSRAPHEAAASQNGGNEKTEKNGRSKGSTGKTTRSRKHVNKEIVDLSTLLTQCAQSVAGNDQMTTTELLKQIRQHSSPYGDGTERMAYYFANALEARLAN…	ATGGATGCACTTCTTCAAGGTCTTTCTCGTTCAATAAATGAATTTAAGTTTCACCATGCTTCAACTTCAGTAATGTCTAATCAGAATCTTGTAAAAGGGTTTAAAGACAATCATGAATTTGCTAATCCACCTTTCAATCTTCCAACCAATCTACACCCTCCAAGTGTATCGAGCCCATCTAGTTCAGGCTCAAGCTTGGATGGAGATTCATCTGAGAACAGTAGCTTTTCCAATTCTGTTGTTCTCAAGTACATAACTGAGATACTTCTGGAAGAAGACCTGGAGGGTAAGCCTTGCATGTTGCAGGATTGTTTAGCCCTTCAGGCTGCTGAAAAATCCTTCTATGATGCCCTTGGTCAAAACTATCCCTCCTCACCCATGCAGCCCCATCCTTGTTTC…	25277252	719	81362.8	7.02	52.7	70.25	-0.612	Nuclear
GWHTANWH022571	CmGRAS33	Chr6	MDTLLEELQGPEFMNMNSFNHGSATLRSKQDLANRFKVNHEFFQEPFLPTNPLQDPGDDSSPSSTGTSLEGDPADSGEIPNTIILKYINEILMEENLEAKPCMLQDCLALQAAEKSFYEVLGQKYPSSTDQLYPCFDQSIESPDGYFDGSSSVDSGNSYTITSADNLVESNWIYDQGESKSFSMQSSAIDSSGYAFLLPDSFSERQPVESHPHGNHEIIDLESSPSVSPKQTTDAAENADMNRRHTSPNGSSRRKNHQREDSDDLEEGRSNKHSVNYAGDSESLEMYDEVLLCPGGIRDSKSCALRDSSGNGASKKLQQNGDSGGSNGKPTRSKKQGNKGGEIVDFWGLLTQCAQAVSSSDQRTANELLKQIRQHCSQFGDGNQRLAHYFAEALEARLA…	ATGGATACCCTTCTTGAAGAACTTCAAGGTCCTGAATTCATGAATATGAATTCATTCAACCATGGCTCAGCTACACTACGTTCAAAACAAGATCTTGCAAACAGATTTAAAGTCAACCATGAATTCTTCCAAGAGCCTTTCCTTCCAACTAATCCACTTCAGGATCCTGGTGACGATTCAAGTCCATCTTCAACTGGCACCAGCCTGGAGGGAGATCCAGCAGATAGTGGTGAAATTCCCAATACCATTATTCTCAAGTACATAAACGAGATTCTTATGGAAGAAAACTTGGAGGCTAAACCCTGCATGTTGCAGGATTGTCTGGCCCTCCAGGCTGCTGAAAAGTCATTCTATGAAGTCCTTGGTCAGAAATATCCTTCATCCACTGATCAATTATAT…	25283716	718	80947.7	5.42	52.59	71.85	-0.609	Nuclear
GWHTANWH022573	CmGRAS34	Chr6	MEEDSEVRPCVLQDSLALQAAEKSFYEVLGREDHPLTNQDNECPDALVTGSSRTHVSNSYYVADNLIKSNWSHDQGESNSFCENFLLPDSFSETHSFAQVKGGMGIAVKSIRHGKYVVFDTESIPPLPPKYTRGMVGKQEKSYTSPSGSRGNKNHQREDTDNLEEGRSKKHSLVDDGEVDSKLLEKFDKILHCPEGRSSKHSLVDAGEVDFELLEKLDKILRCPAGDSESASSALHKSGGYGGRKKLQHNNHSKGSHGKTMLPKHEGKKGVVVDFWGLLTQCAQAVASSDQKSSNELLNQIRQHSSPLGDRYQRLAHYFANALEARLAGTRIPIYTPLESNGTSVANYLKAYQPFKTVCPFKRMSNFFANRTIRKLAEARKATTLHIIDFGILYGLQWP…	ATGGAAGAAGACTCGGAGGTTAGGCCCTGCGTGTTACAGGACAGTCTAGCCCTCCAGGCTGCTGAAAAATCATTCTATGAAGTTCTTGGTCGGGAGGATCATCCATTAACTAATCAAGACAACGAGTGCCCAGATGCACTTGTTACTGGGAGCAGCAGAACTCATGTCAGTAATAGCTATTATGTTGCTGACAATTTAATCAAGTCCAATTGGAGTCATGATCAAGGGGAATCCAATTCCTTTTGTGAAAACTTTTTGCTACCTGATTCATTTAGTGAGACGCATTCATTTGCACAAGTCAAGGGAGGGATGGGCATAGCAGTTAAGTCCATTCGACATGGCAAATACGTAGTCTTTGATACGGAAAGCATCCCACCATTGCCTCCAAAGTACACCCGG…	25317566	608	68754.8	7.59	40.38	76.18	-0.575	Nuclear
GWHTANWH023204	CmGRAS35	Chr6	MAPMFQDEGSSSVTSSPLQLFSMMSLSPNLGSPYPFVRELKSEERGLYLIHLLLTCANHVAAGSLENANIALEQISQLASPDGDTMQRIAAYFTEALADRILKAWPGLHKALNSTKLTLVSEEILVQKLFFELFPFMKVAFVLTNQAIVEAMEGEKMVHIIDLNAAEPAQWIALIQVLSARPEGPPHLRITGVHQQREVLEQMAFKLTEEAEKLDIPFQFNPVVSKLDNLDFEKLRVKTGEALAISSVLQLHSLLASDDELLRKKSPLAPKNLNGIHLPGVLPINQSTLGELLEKDLVNGHSRSPDSATSSPLSLSASAKMDGFVNALWGLTPKLMVITEQDSNHNGSTLMERLLEALYSYAALFDCLESTVPRTLERLKLEKMLFGEEIKNIILEKWV…	ATGGCACCAATGTTTCAAGATGAAGGGTCTTCTTCTGTAACTTCATCACCACTCCAATTATTTTCCATGATGTCTCTTTCACCTAATTTAGGATCACCATACCCATTTGTTAGAGAACTTAAATCTGAAGAGAGGGGTTTGTATTTGATCCACTTATTGCTCACTTGTGCAAATCATGTTGCTGCCGGCAGCCTTGAAAATGCAAATATTGCCCTTGAACAAATCTCCCAACTTGCCTCTCCTGATGGCGATACCATGCAGCGTATTGCGGCATACTTCACTGAGGCACTTGCAGATAGAATCCTAAAAGCTTGGCCTGGTCTTCACAAAGCCCTCAACTCTACTAAATTAACATTGGTTTCTGAAGAAATTCTTGTTCAGAAACTGTTTTTCGAGCTG…	37509914	460	51190.2	5.59	45.52	103.72	-0.026	Cytoplasmic
GWHTANWH024621	CmGRAS36	Chr7	MDITLFTPEESPFFQSTQQSNGQAAIDMHSNNQPQNSHTSTSRSSDSGVLPSASGKWASRLLKECAQAISEKDSSKIHQLLWMLNELASPYGDSDQKLASYFLQALFCKATESGQRCYKTLTSVAEKSHSFDSARKLTLKFQEVSPWMTFGHVASNGAILEALEGETKLHIIDISNTLCTQWPTLLEALATRNDDTPHLKLTVVVTTSTVKSVMKEVGQRMEKFARLMGVPFEFNAIMGLNHLAELTKEVLGVQEDEAIVVNCIGALRRAEVEERGAVIQLFQSLRPRVVTIVEEEADLSSSRDDFVKCFEECLRFYTLYFEMLEESFVPTSNERLMLERESSRSIVRVLACDDEKSSEEDCERRERGSQWSERLKEAFSPVGFSDDVVDDVKALLKRY…	ATGGACATAACTCTTTTCACTCCGGAAGAATCACCCTTCTTCCAGTCCACCCAGCAGAGCAATGGTCAGGCAGCAATAGATATGCATAGCAACAATCAGCCTCAAAATAGCCACACATCGACAAGCCGATCATCTGATTCTGGTGTGCTGCCTAGTGCATCAGGTAAATGGGCCTCAAGACTTCTCAAGGAGTGTGCACAAGCTATATCCGAGAAGGACTCTAGCAAAATCCATCAACTTCTATGGATGTTGAATGAGCTTGCTTCACCTTATGGAGATTCTGATCAGAAATTAGCATCTTATTTCTTACAAGCTCTATTTTGTAAGGCCACGGAGTCCGGCCAACGATGCTACAAAACACTAACTTCAGTGGCTGAAAAGAGCCACTCCTTTGATTCA…	10205277	434	48876.2	5.04	51.65	81.34	-0.35	Cytoplasmic
GWHTANWH027753	CmGRAS37	Chr8	MIYFNSSCIVKLQECSSETAFSLQREDTLSPNTDTNRDGAIDDECIERLLQVQLEAGVMDFDSISQDTVTGTPEKNMSASTEGSSPINGIQEELMQESSLTDLLLMGAEAVEAQNWSLASATVEKLIDLLSNTENGDDSFKGLALFFTQGLNYKSNTSLQMKNEPVAEHTNTIFAFQMLQELSPYVKFAHFTANQAILEATQGDHEVHIIDFDIMEGVQWPPLMVELAMRKDAFLRITTIIADQTNAVNVLQTGRRLKEFANSINLAFMFDQMVIVREEDYEKIEVGNTLIANCMIHQLHMPNRSLQLVKSFLGGMFKLTPKILILVQEELFNFNRIQSMSFVEFFCEAFHHYTALSGSLVSSFCGGYKIGFRLIEKELLGIRILDSLKQFPCEKKEKM…	ATGATTTACTTCAACTCTAGTTGCATTGTAAAACTCCAGGAATGTAGCTCGGAAACAGCTTTCTCTTTGCAAAGAGAAGATACGTTATCCCCAAACACCGACACCAACCGAGATGGTGCAATAGATGACGAGTGCATAGAAAGATTGCTCCAAGTTCAACTAGAGGCGGGGGTCATGGACTTTGATTCCATCAGTCAAGATACAGTAACGGGTACTCCTGAGAAAAACATGAGTGCATCAACAGAAGGGAGTTCTCCCATAAACGGAATTCAAGAAGAGCTGATGCAAGAAAGCAGCTTGACTGATCTGTTATTGATGGGAGCTGAAGCTGTTGAAGCACAGAACTGGTCTCTTGCTTCAGCTACTGTTGAGAAGCTTATCGATCTCTTAAGTAATACA…	27816674	466	52640.5	5.18	41.85	90.43	-0.076	PlasmaMembrane
GWHTANWH028182	CmGRAS38	Chr8	MDTLFRLVSLQSDQSFNSSRTSSSSRSSRQNHHYPQEDEECFNFFMDEEDFSSSSSKHYYPYHQQQPNPSTTTTPTLTPTTTTNTNISTPTDFDFNFEFSSNWAPEALLETARAIADKNSNRVQQLMWMLNELSSPYGDTDQKLASYFLQALFSRMTDSGERCYRTLASASDKTCSFESTRKTVLKFQEVSPWTTFGHVACNGAILEALEGEPKLHIVDFSNTYCTQWPTLLEALATRTDETPHLRLTTVVATKSGGVAAVQKVMKEIGNRMEKFARLMGVPFKFNVIHHVGDLSEFNLASELDIKDDEALAINCVNTLHSTTAVDNRRDYLISNFRRLQPRIITVVEEEADLDVGVDGAEFVKGFQECLRCFSKTSNERLMLERGAGRAIVDLVACAP…	ATGGATACCTTGTTTAGGCTAGTCAGTCTTCAATCTGATCAATCTTTCAACTCAAGTAGAACATCAAGCAGCTCTAGATCCTCCAGACAAAACCATCACTACCCACAAGAAGACGAAGAATGCTTCAACTTTTTCATGGATGAAGAAGACTTTTCCTCGTCTTCTTCTAAACACTACTATCCTTATCATCAACAACAACCCAACCCTTCAACCACTACCACCCCTACTCTCACTCCCACCACCACCACAAACACAAACATTAGTACCCCAACTGACTTCGATTTCAACTTCGAATTCTCATCAAACTGGGCACCCGAAGCTCTCCTCGAAACCGCTCGAGCCATTGCTGACAAAAACAGCAATCGTGTACAACAGCTCATGTGGATGCTCAACGAACTC…	35664138	472	53388.7	5.36	48.19	69.45	-0.44	Nuclear
GWHTANWH028215	CmGRAS39	Chr8	MEQLLVHCANAIESNDATLAQQILWVLNNIAPPDGDSNQRLTCGFLRALIARAANSGSCKMLAAMANAHSNLAMDVYKFSIIELASFVDLTPWHRFGFTAANAAILDAVEGYTAIHIVDLSMTHCMQIPTLVDAIANRHEVPPLLKLTVVTSLEDVPPILDLSYDELGSKLVNFARSKNVMMEFRVIPSSYKDGFANLIEQLRVQNYVYAESNEALVINCHMMLHYIPEETLVAIPTSNSSLYAYEFSPSSSLRTMFLKALRSLDPTIVVVVDEDADFTSNNLVCRLRSAFNYLWIPYDTMDSFLPRGSMQRQWYEADICWKIENVIAHEGLQRVERLEPKSRWVQRMRNANFRGIALVRMRSRR	ATGGAGCAACTACTGGTCCATTGTGCCAACGCAATTGAAAGCAACGATGCCACTCTAGCCCAACAAATCCTATGGGTCTTAAACAACATTGCACCCCCAGACGGCGACTCAAATCAACGACTTACTTGCGGGTTCCTCCGAGCTCTTATTGCACGCGCAGCCAACAGTGGAAGTTGCAAAATGCTAGCAGCTATGGCAAATGCTCATAGCAATCTTGCTATGGACGTATACAAATTCTCAATTATTGAGCTTGCCAGCTTTGTGGACTTAACTCCTTGGCATCGGTTTGGATTCACAGCAGCCAATGCAGCAATTCTAGATGCTGTAGAAGGGTACACAGCCATTCACATTGTTGATTTAAGTATGACACATTGCATGCAGATTCCTACACTTGTTGAT…	36210166	365	41313.6	5.87	47.5	98.63	0.02	PlasmaMembrane
GWHTANWH028507	CmGRAS40	Chr8	MRVPANSPQTNNQSPNPKPVLSNNTSRNIGFHSPTNTPNSLCYEPTSVLDLRRSPSPVKEKPASTTEIPGRLDVLSRPEDPLDWDEQVLHNLDWDSIIRDIDLLHHEDPVPSLRTILQSNPCDPHQVVQLPELPHPQPFDPTQFVHTDFICDVNYSTQNLADLHNSNPFDLTHEFHHTSLNGFESVEELLRAVDCFDSNQLQLAQGILERLNQRHRAPVGKPLQRAAFYFREAFQSLLTNGTNRTTRLSSWSEIVQTIKTYKAFSGISPIPLFSHFTTNQALLEAFQGSTFLHVVDFDIGLGGQYASFMKEISERAESSKATNNNIPSVFLRITAIVPEEYALESRLIKENLSQFAQELKIRLQVDLIHLRTFESLSFKAIKFMNGEKTAFLLSPTIFR…	ATGAGAGTTCCAGCCAATTCCCCACAAACCAATAACCAATCTCCGAACCCAAAACCGGTTCTTTCCAACAACACCAGCAGAAATATCGGTTTCCACAGCCCTACCAACACTCCAAATAGCCTGTGCTACGAACCCACCTCGGTTCTTGACCTTCGCCGGAGCCCAAGCCCCGTCAAGGAAAAGCCGGCCTCCACGACCGAAATTCCGGGTCGTCTCGACGTTCTGTCTCGGCCAGAAGACCCGCTCGACTGGGACGAACAAGTGCTGCATAATCTGGACTGGGATTCAATCATAAGGGACATTGACTTACTACATCATGAAGACCCAGTTCCTTCTTTGAGGACTATTCTCCAATCCAATCCTTGTGATCCTCATCAGGTTGTTCAATTGCCAGAGCTT…	41549101	556	62534.9	6.17	49.86	87.14	-0.28	Cytoplasmic
GWHTANWH028539	CmGRAS41	Chr8	MAYMCADSGNLMAIAQQVIKQKQQQEEQQHHHHHHHQQHQQQLVGLNPLSLNPWTTSTTTTTSHHTLSGSPNLGFGLSGPAFSDPFQVAGGPDAGEPGFPFPNLDQDQTGFRFPDFGGGGGGEFDSDEWMDSLMGGGDSTDSSNLPSGCDAWQNNADFGIYGADPFTTCPSRLSGRCSPPSDLNRVIFPDSQKSPSLPQVPSWTPPPPPQPQQPPSPPAVAKDAKPANLAQPSLHKNEVAGVSSSSPEIESAPPLLRKLLDCARLAESEPDRAVKTLIALRKSVSEHGDPIERVGYYFSEALYSRLSVQAEKSLTMVQTTTEDFTLTYKALNDACPYSKFAHLTANQAILEATATATKIHIVDFGIVQGVQWAALLQALATRSNGKPTMIRISGIPAPA…	ATGGCATATATGTGTGCGGACAGTGGCAATCTCATGGCGATTGCTCAGCAAGTCATCAAGCAAAAACAACAACAAGAAGAGCAACAACACCACCACCACCATCATCACCAGCAACATCAACAACAACTTGTGGGCCTCAATCCACTCTCTCTAAATCCATGGACCACTTCTACTACTACTACTACTTCTCACCACACTCTTTCTGGTTCCCCAAATTTGGGTTTTGGGCTTTCAGGACCAGCTTTCTCTGACCCGTTTCAAGTTGCCGGGGGTCCAGACGCGGGCGAACCCGGGTTTCCGTTTCCGAATCTGGACCAGGACCAGACTGGGTTCAGGTTCCCTGATTTCGGTGGTGGTGGGGGTGGCGAGTTCGACTCAGACGAGTGGATGGATAGCTTA…	42070029	623	68239.7	5.24	56.27	78.33	-0.353	Nuclear
GWHTANWH029049	CmGRAS42	Chr9	MDSRFSGFSGSANGVQFGNPSFSVLSNENLVARSRFDNALSDHNVRGFHFLESDQTPSHIAPSSSVNEREDSPEDCDFSDAVLNYINQILMEEDMEDKTCMLQESLELQAAEKSFYEVLGKKYPPSPEHRLAYINQNDGSSNDHHHVYYTNYYPSSSDNSSRFFGDNSLIQSQGEEYIISQLQSHPLYRIPQSSYSSSNSVISSSVDGLVDSPSSPLQVPDSNFESQSVWQFRKGVEEANKFLPSGSQLYVNLEANGLSYMEPKAGLATWSSRGKKNPYREDGDVEVERSSKLPAVFTDSILRSDLFDKILLHSSGAGREALQARREGLAASREALQNVKSKTVPLNGKSKGTNGGRGRAKKQSGKEVVDLRTLLINCAQAVAADDQRSASELLKQIRQ…	ATGGATTCACGTTTTAGTGGATTTTCGGGTTCCGCTAATGGAGTCCAATTTGGCAATCCATCCTTCTCAGTTCTTTCGAACGAAAACCTTGTTGCCAGGTCCAGATTCGATAATGCCCTTTCAGATCACAATGTTAGGGGATTTCATTTCCTTGAATCCGATCAGACTCCGAGTCATATAGCCCCGAGCTCAAGTGTGAACGAAAGGGAAGATTCCCCTGAGGATTGTGACTTTTCCGATGCGGTTTTGAACTACATAAATCAAATTCTTATGGAAGAAGATATGGAGGACAAGACTTGCATGCTTCAAGAGTCTTTGGAACTTCAAGCTGCTGAGAAATCCTTCTATGAGGTTCTTGGGAAGAAGTACCCCCCATCTCCAGAACATAGATTGGCATAT…	251587	744	83941.2	6.56	51.37	76.59	-0.506	Nuclear
GWHTANWH030162	CmGRAS43	Chr9	MTACTWLDVDVNGGNNSNKNTDNNSPLTTSASNNNNNSSRRSRCYEEQPRNHRHHQLSNGKMLRKRMASEIEMEVQTSSTCTAPDTIKNNDYIRFSRRAGSNTTTVNGSSSSFQVAGNNNHVGSVDNFPAAAIPNPSQTINYSTMLPSSTTNMTSMTSGGGFLSCVTPPNLSPAAQPQISTTPAAVSVSVCGFSGLPLFPSERSQNTSNNTTTNSNGNSNSNSNSNRSSSSSRSLPNNNNNNNNKASACGVSMEDGSAWIDGIIKDLIHSSNNVSIPQLIQNVREIIFPCNPNLAAVLEYRLRSLTSADPIPNYVPAAAELRRSRATVVQQQAGQQTPLQLPVSTSEAMNQLYLHWGVTPLPTASPSPTVQVQLQDEQQQQQQENSPPPDTAILMPPTT…	ATGACTGCTTGTACTTGGCTTGATGTTGATGTCAATGGCGGTAACAATAGCAACAAAAATACAGATAACAATAGTCCCTTGACTACGAGTGCCTCCAACAACAACAATAATAGCAGCAGGAGGTCAAGGTGCTACGAGGAACAACCACGTAATCATCGTCATCATCAGCTGTCTAACGGAAAGATGCTGAGAAAAAGGATGGCTTCTGAAATTGAGATGGAGGTTCAGACATCCTCCACATGTACAGCCCCTGATACCATCAAGAATAATGATTATATTAGGTTTTCCCGGCGAGCTGGCAGTAACACTACCACCGTGAATGGTAGCTCTAGCTCGTTTCAAGTTGCTGGTAATAATAATCATGTCGGTTCAGTGGACAACTTCCCTGCAGCCGCTATA…	19161901	805	87803.9	6.15	53.04	73.94	-0.445	Nuclear
GWHTANWH031909	CmGRAS44	Chr10	MASGFTGGGAPDFYTGRSTNQAPQPSYYRSNLPGLFLDPSSQIARQPQHLQQQPQQPHMLIGKRTLSDYQAHQFQNQPGFNGFFHRSVKPRTFHHTSPIDYSALPILQQFRPQPISIGNRIVTTNNNNNNNNANTNTQALPGVPSVSTTSSSHVSEQKIMNDRLQELEKQLLDDDDDDANEEENDAVSVITNANSEWSETIQNLISPTSQKPPISLSPTSSSSSSSSSSVASPSSTCSKQCIIDAATNISEGKIQVASEILTRLARFSNPKGNSEERLMNYWVSALKSRVNSVENPPPVNELFKKEHVESTQLLYEMSPCFKLGFMAANLAILEATLDEYDTKSGNNSHGNKIHVIDFDIGQGGQYEHLLHALKARRNGKSFIVKITAVVAENSSQERL…	ATGGCATCGGGGTTCACGGGTGGTGGGGCCCCAGACTTCTACACCGGCCGATCCACAAACCAAGCTCCACAACCATCTTACTACCGATCCAACCTCCCGGGTCTTTTTCTCGACCCATCATCCCAGATCGCTCGCCAACCGCAACATCTACAACAGCAACCACAACAGCCTCATATGCTAATCGGAAAACGAACTCTCTCCGATTACCAAGCCCACCAGTTTCAGAACCAACCTGGGTTCAATGGCTTTTTCCACCGCTCCGTTAAGCCTCGCACTTTTCACCACACCTCTCCCATAGACTATTCCGCACTTCCAATCTTACAGCAGTTTCGCCCTCAGCCAATTTCCATCGGAAACAGAATTGTCACTACAAACAACAACAACAACAATAACAACGCC…	11089427	615	68155.5	6.39	42.53	74.03	-0.497	Nuclear
GWHTANWH032571	CmGRAS45	Chr10	MSLVRAAGLSATSYRNSKLYSLKGSDDSPSLSTQILGSDKHKTIYVTDSYSSESYEKYFLDSPTEELIQPSNSGISGNSFHPNGISMGTRNPFDTSLMSMRHRDAYQSNFESDYLESQSPDPIDYDEDKMRLKLQELERALLEDNDDDDDDDDDDDIFGTDHSMEIDGEWADPVHNALLHDSPKESSSTDSNLSSISSNKEISQVSTRTPRQMLLDCAGTLADGNIMEASAMINNLRNMVSIQGDPPQRIAAYMVEGLAARMASSGKCLYNALKCKEPPSSDRLAAMQILFEVCPCFKFGFMAANGAMIEAFKDEKRVHIVDFDINQGSQYITLIQTIANNLGKPPHVRLTGIDDPESVQRSVGGLKIIGQRLEKLAEALKVPFEFRAVASKTSIITPS…	ATGTCTTTAGTTAGGGCTGCAGGGCTATCTGCGACATCATATAGAAATTCCAAGCTCTATTCGCTAAAGGGGAGTGATGACAGCCCCAGCTTGTCCACCCAAATATTAGGTTCTGATAAGCACAAGACTATATATGTGACTGATTCTTACTCCAGTGAAAGTTATGAGAAGTATTTCCTTGACTCCCCAACAGAAGAACTTATACAGCCATCTAATTCTGGCATTTCTGGAAATTCATTTCATCCAAATGGCATCTCCATGGGCACTCGAAACCCATTTGACACTTCTTTGATGTCCATGAGGCATCGTGATGCCTATCAATCCAACTTTGAATCGGATTACTTGGAAAGCCAAAGCCCAGATCCAATAGACTATGATGAAGATAAGATGAGACTGAAG…	23284271	580	64962.2	4.94	38.99	78.22	-0.446	Nuclear
GWHTANWH032834	CmGRAS46	Chr10	MSLVNSSTIAMAIAMDHVSLEVDHSGYGCDWQNRASVVDWESFQLQGHDDFQDLIESMMEDGGLVLAPGGAVEIEGSHEESHSNSNSNSNSSESTDMVVVDEENDEDYKGLKLVHLLIAAAEALNGSKSRDLAGVILVRLKEMVSSASTDGTKTSMERLAAYFTEALQGLLESAVGVHKHHHHRSDHSHSHRHSHSSHNHNHNHNHNLRQSQTDILTAFQLLQDMSPYVSCGIRVHIVDYDIMEGIQWASLMQALVSRKEGPPGPHLRITAITRGGTGSSGRRSIGTVQETGRRLIAFAASIGQPFSFHQCRLDSDETFRPSVLKLVRGESLVVNCMLNLPHFNFRAPDSVSSFLSGAKSLNPRIVTPVEEELGTGPVGKPDFLGRFMDTLHHYSAVYD…	ATGAGCTTGGTTAACAGCTCAACCATAGCTATGGCCATCGCCATGGATCATGTTTCGCTCGAGGTCGACCATTCTGGGTATGGTTGTGACTGGCAGAACAGGGCATCAGTGGTCGACTGGGAGTCTTTTCAGCTTCAAGGCCACGATGATTTCCAAGACTTGATCGAGTCGATGATGGAAGATGGTGGTCTTGTTTTGGCTCCTGGTGGGGCTGTGGAAATAGAAGGGTCCCACGAGGAGTCACACTCGAATTCGAATTCAAACTCGAACTCATCAGAATCGACAGACATGGTTGTTGTCGATGAAGAAAATGATGAGGATTACAAAGGGCTAAAGCTGGTTCATCTTTTGATAGCAGCAGCTGAAGCTCTTAATGGCTCGAAGAGCCGAGATCTAGCT…	29513228	486	53472.9	6.04	43.9	83.25	-0.32	Nuclear
GWHTANWH032987	CmGRAS47	Chr10	MIQPHHEPWDYPTNIGFPTPPVNPYQLKPLMANRCLNLERNEPSEWVEQIAKQLIEDLPDQTESCIDILHSDTTSQDKYVPSILGDFRPRKVARRHYYDTIGSEVQWTNEPNQVSDHHARNVNRGLSRLDEHGLSLVTLLLECAVAISVDNLGEAHRMLLELTQIASPYGVSCAERVVAYFAKAMSSRVINSWLGICSPLVNYKSIHSAFQAFNNVSPFIKFAHFTSNQAILEAFHRRDRVHIVDLDIMHGLQWPALFHILATRMEGPPHLRLTGMGTSMEILVETGNQLSSFAKRLGISFEFHPIVRKYGEIDVSTVQVRHGETLALHWLQHSLYDQDISHVGSFLDRFVGSLHYYSTIFDSLGASLPTDDHNRHNVEHCLLCREINNILAIGGPARS…	ATGATCCAACCCCATCATGAACCATGGGACTACCCCACTAATATTGGCTTCCCAACTCCACCCGTCAACCCTTACCAGCTCAAGCCTCTAATGGCAAACCGTTGTTTGAACTTGGAGCGAAACGAGCCCTCTGAGTGGGTAGAACAAATAGCAAAGCAACTCATAGAAGACTTACCTGATCAGACTGAGAGTTGCATAGATATTTTGCACTCTGACACAACCTCTCAGGACAAATATGTCCCATCAATTCTTGGAGACTTTAGGCCAAGAAAAGTTGCAAGAAGACACTACTATGACACCATTGGAAGCGAGGTTCAATGGACCAATGAGCCTAATCAAGTTTCTGATCATCATGCAAGGAATGTAAATAGAGGGTTAAGTAGGCTAGATGAGCATGGC…	33558959	472	53379.6	6.28	48.95	88.64	-0.241	PlasmaMembrane
GWHTANWH012585	CmGRAS48	Chr12	MLAGCSSSTLLSPRHRLRSEAPAQFQACHFQLPSMSTQRLDLPCTFSRKDTSRSQPIRPVGLSVEKPIESKTSTCSLKQNIRLPPLATSAQTTNAQTAFIEAAKREIKDEFWGEKGKSLKKKRFAEQGSVDESCISRAKRKRGSSDNGKSNDILEGGGDSLSLGQLGAGNFWFQPSFEVSRNFTGLINPPQVPFTLTCSGDEERVCYVPGEVIQQPLSNNPWVNSVVTEITVTDLGEKDGETSHGPVKEASGSSTSSESQSLGLRLHENVSEQEVGNGSNRNPYSYDVNEVEAGEEDNNNQVEHQGFELVSLLIACVEAIGVRNTAAIHHFIAKLGELASPKGSPISRLSTYYTEALAIRVTRLWPQFFHINAPRELDRVDDESGTALRLLNQVSPIPK…	ATGTTGGCTGGGTGTTCTAGTTCCACATTGCTGTCACCGAGGCATAGATTGAGGAGTGAAGCACCTGCACAGTTCCAAGCTTGCCATTTCCAGCTGCCTTCAATGAGCACACAGAGATTGGACTTACCATGTACTTTCTCTCGCAAAGACACTTCACGCTCGCAGCCCATTAGGCCGGTTGGGCTCTCGGTTGAGAAGCCAATTGAATCCAAGACCAGCACTTGTTCTCTTAAGCAGAACATCCGGCTTCCTCCTTTGGCTACAAGTGCTCAAACAACCAATGCTCAGACTGCATTTATTGAAGCTGCCAAGAGAGAGATTAAAGATGAGTTTTGGGGGGAGAAAGGAAAGAGCTTGAAGAAGAAGAGGTTTGCAGAGCAAGGATCAGTTGACGAGTCA…	20174127	679	75474.9	5.83	52.06	79.84	-0.453	Nuclear

## Sheet: Table S4
Supplementary Table S4 GRAS genes list from Arabidopsis thaliana, rice and Chinese chestnut.
Arabidopsis		rice		Chinese chestnut
Gene Accession	Gene Name	Gene Accession	Gene Name	Gene ID	Gene Name
AT1G07520.1	SCL31	LOC_Os01g45860.1	OsGRAS1	GWHTANWH002443	CmGRAS1
AT1G07530.1	SCL14	LOC_Os01g62460.1	OsGRAS2	GWHTANWH003092	CmGRAS2
AT1G14920.1	GAI	LOC_Os01g65900.1	OsGRAS3	GWHTANWH003312	CmGRAS3
AT1G21450.1	SCL1	LOC_Os01g67650.1	OsGRAS4	GWHTANWH003653	CmGRAS4
AT1G50420.1	SCL3	LOC_Os01g67670.1	OsGRAS5	GWHTANWH004322	CmGRAS5
AT1G50600.1	SCL5	LOC_Os01g71970.1	OsGRAS6	GWHTANWH006344	CmGRAS6
AT1G55580.1	LAS	LOC_Os02g10360.1	OsGRAS7	GWHTANWH008430	CmGRAS7
AT1G63100.1	SCL28	LOC_Os02g44360.1	OsGRAS8	GWHTANWH014158	CmGRAS8
AT1G66350.1	RGL1	LOC_Os02g44370.1	OsGRAS9	GWHTANWH014878	CmGRAS9
AT2G01570.1	RGA	LOC_Os02g45760.1	OsGRAS10	GWHTANWH014880	CmGRAS10
AT2G04890.1	SCL21	LOC_Os03g09280.2	OsGRAS11	GWHTANWH014881	CmGRAS11
AT2G29060.1	SCL33	LOC_Os03g15680.1	OsGRAS12	GWHTANWH014886	CmGRAS12
AT2G37650.1	SCL9	LOC_Os03g29480.1	OsGRAS13	GWHTANWH014887	CmGRAS13
AT2G45160.1	SCL27	LOC_Os03g31880.1	OsGRAS14	GWHTANWH015650	CmGRAS14
AT3G03450.1	RGL2	LOC_Os03g40080.1	OsGRAS15	GWHTANWH015651	CmGRAS15
AT3G13840.1	SCL29	LOC_Os03g48450.1	OsGRAS16	GWHTANWH015652	CmGRAS16
AT3G46600.1	SCL30	LOC_Os03g49990.1	OsGRAS17	GWHTANWH017213	CmGRAS17
AT3G49950.1	SCL32	LOC_Os03g51330.1	OsGRAS18	GWHTANWH019681	CmGRAS18
AT3G50650.1	SCL7	LOC_Os04g35250.1	OsGRAS19	GWHTANWH019683	CmGRAS19
AT3G54220.1	SCR	LOC_Os04g46860.1	OsGRAS20	GWHTANWH019685	CmGRAS20
AT3G60630.1	SCL22	LOC_Os04g49110.1	OsGRAS21	GWHTANWH020490	CmGRAS21
AT4G00150.1	SCL6	LOC_Os04g50060.1	OsGRAS22	GWHTANWH020739	CmGRAS22
AT4G08250.1	SCL26	LOC_Os05g31380.1	OsGRAS23	GWHTANWH021170	CmGRAS23
AT4G17230.1	SCL13	LOC_Os05g31420.1	OsGRAS24	GWHTANWH021444	CmGRAS24
AT4G36710.1	SCL15	LOC_Os05g40710.1	OsGRAS25	GWHTANWH021795	CmGRAS25
AT4G37650.1	SHR	LOC_Os05g42130.1	OsGRAS26	GWHTANWH022560	CmGRAS26
AT5G17490.1	RGL3	LOC_Os05g49930.1	OsGRAS27	GWHTANWH022561	CmGRAS27
AT5G41920.1	SCL23	LOC_Os06g01620.1	OsGRAS28	GWHTANWH022562	CmGRAS28
AT5G48150.1	PAT1	LOC_Os06g03710.1	OsGRAS29	GWHTANWH022563	CmGRAS29
AT5G52510.1	SCL8	LOC_Os06g40780.1	OsGRAS30	GWHTANWH022564	CmGRAS30
AT5G59450.1	SCL11	LOC_Os07g16330.1	OsGRAS31	GWHTANWH022566	CmGRAS31
AT5G66770.1	SCL4	LOC_Os07g36170.2	OsGRAS32	GWHTANWH022570	CmGRAS32
		LOC_Os07g38030.1	OsGRAS33	GWHTANWH022571	CmGRAS33
		LOC_Os07g39470.1	OsGRAS34	GWHTANWH022573	CmGRAS34
		LOC_Os07g39820.1	OsGRAS35	GWHTANWH023204	CmGRAS35
		LOC_Os07g40020.1	OsGRAS36	GWHTANWH024621	CmGRAS36
		LOC_Os10g22430.1	OsGRAS37	GWHTANWH027753	CmGRAS37
		LOC_Os10g40390.1	OsGRAS38	GWHTANWH028182	CmGRAS38
		LOC_Os11g03110.1	OsGRAS39	GWHTANWH028215	CmGRAS39
		LOC_Os11g04400.1	OsGRAS40	GWHTANWH028507	CmGRAS40
		LOC_Os11g04570.1	OsGRAS41	GWHTANWH028539	CmGRAS41
		LOC_Os11g04590.1	OsGRAS42	GWHTANWH029049	CmGRAS42
		LOC_Os11g06180.1	OsGRAS43	GWHTANWH030162	CmGRAS43
		LOC_Os11g11600.1	OsGRAS44	GWHTANWH031909	CmGRAS44
		LOC_Os11g31100.1	OsGRAS45	GWHTANWH032571	CmGRAS45
		LOC_Os11g47870.1	OsGRAS46	GWHTANWH032834	CmGRAS46
		LOC_Os11g47890.1	OsGRAS47	GWHTANWH032987	CmGRAS47
		LOC_Os11g47900.1	OsGRAS48	GWHTANWH012585	CmGRAS48
		LOC_Os11g47910.1	OsGRAS49
		LOC_Os11g47920.1	OsGRAS50
		LOC_Os12g02870.1	OsGRAS51
		LOC_Os12g04200.1	OsGRAS52
		LOC_Os12g04370.1	OsGRAS53
		LOC_Os12g04380.1	OsGRAS54
		LOC_Os12g06540.1	OsGRAS55
		LOC_Os12g38490.1	OsGRAS56

## Sheet: Table S5
Supplementary Table S5 The orthologous gene pairs containing CmGRAS in the cross of Chinese chestnut and grape.
Grape chromosome	Rice Gene ID	Chinese chestnut chromosome	Chinese chestnut Gene ID
chr1	VIT_201s0011g05260.1	Chr1	GWHTANWH003653
chr1	VIT_201s0011g05260.1	Chr4	GWHTANWH017213
chr2	VIT_202s0154g00400.1	Chr3	GWHTANWH014878
chr3	VIT_203s0017g01660.1	Chr3	GWHTANWH014158
chr4	VIT_204s0044g01370.1	Chr10	GWHTANWH032571
chr4	VIT_204s0023g01380.1	Chr8	GWHTANWH028507
chr4	VIT_204s0023g01660.1	Chr8	GWHTANWH028539
chr4	VIT_204s0044g00620.1	Chr8	GWHTANWH027753
chr6	VIT_206s0004g04950.1	Chr5	GWHTANWH019681
chr6	VIT_206s0004g04950.1	Chr6	GWHTANWH022560
chr6	VIT_206s0004g04960.1	Chr6	GWHTANWH022571
chr6	VIT_206s0004g04980.1	Chr9	GWHTANWH029049
chr7	VIT_207s0005g03700.1	Chr10	GWHTANWH032987
chr7	VIT_207s0129g00030.1	Chr8	GWHTANWH028182
chr7	VIT_207s0129g00340.1	Chr8	GWHTANWH028215
chr8	VIT_208s0007g00510.2	Chr5	GWHTANWH019681
chr8	VIT_208s0007g00510.2	Chr6	GWHTANWH022560
chr8	VIT_208s0007g00510.2	Chr9	GWHTANWH029049
chr8	VIT_208s0056g00050.1	Chr9	GWHTANWH030162
chr9	VIT_209s0002g01190.1	Chr2	GWHTANWH006344
chr11	VIT_211s0016g04630.1	Chr1	GWHTANWH002443
chr12	VIT_212s0057g00560.2	Chr2	GWHTANWH008430
chr12	VIT_212s0057g00560.2	Chr5	GWHTANWH020739
chr12	VIT_212s0057g00560.2	Chr5	GWHTANWH021444
chr12	VIT_212s0059g02770.1	Chr5	GWHTANWH020490
chr13	VIT_213s0019g01700.1	Chr5	GWHTANWH019681
chr13	VIT_213s0019g01700.1	Chr6	GWHTANWH022560
chr13	VIT_213s0019g01710.2	Chr6	GWHTANWH022562
chr13	VIT_213s0019g01810.1	Chr6	GWHTANWH022564
chr13	VIT_213s0019g01700.1	Chr9	GWHTANWH029049
chr14	VIT_214s0068g01610.1	Chr1	GWHTANWH003092
chr14	VIT_214s0083g01082.1	Chr1	GWHTANWH003312
chr15	VIT_215s0048g00270.1	Chr3	GWHTANWH014878
chr16	VIT_216s0050g00950.1	Chr10	GWHTANWH031909
chr18	VIT_218s0076g00200.1	Chr1	GWHTANWH004322
chr18	VIT_218s0001g03310.1	Chr10	GWHTANWH032834
chr18	VIT_218s0001g15270.2	Chr10	GWHTANWH032571
chr19	VIT_219s0090g01740.4	Chr2	GWHTANWH008430
chr19	VIT_219s0090g01740.4	Chr5	GWHTANWH021444
chr19	VIT_219s0014g04940.1	Chr5	GWHTANWH021170
chr19	VIT_219s0015g01930.1	Chr5	GWHTANWH021795

## Sheet: Table S6
Supplementary Table S6 The orthologous gene pairs containing CmGRAS in the cross of Chinese chestnut and oak.
Oak chromosome	Oak Gene ID	Chinese chestnut chromosome	Chinese chestnut Gene ID
Qrob_Chr01	Qrob_T0371510.2	Chr1	GWHTANWH003312
Qrob_Chr01	Qrob_T0505290.2	Chr1	GWHTANWH003653
Qrob_Chr01	Qrob_T0248420.2	Chr5	GWHTANWH019681
Qrob_Chr01	Qrob_T0248350.2	Chr6	GWHTANWH022561
Qrob_Chr01	Qrob_T0248380.2	Chr6	GWHTANWH022564
Qrob_Chr01	Qrob_T0248420.2	Chr6	GWHTANWH022570
Qrob_Chr01	Qrob_T0001490.2	Chr6	GWHTANWH023204
Qrob_Chr01	Qrob_T0248400.2	Chr9	GWHTANWH029049
Qrob_Chr02	Qrob_T0187360.2	Chr1	GWHTANWH003092
Qrob_Chr02	Qrob_T0282180.2	Chr1	GWHTANWH002443
Qrob_Chr02	Qrob_T0263580.2	Chr1	GWHTANWH004322
Qrob_Chr02	Qrob_T0589320.2	Chr5	GWHTANWH020490
Qrob_Chr04	Qrob_T0039220.2	Chr3	GWHTANWH015650
Qrob_Chr05	Qrob_T0622110.2	Chr2	GWHTANWH006344
Qrob_Chr05	Qrob_T0281560.2	Chr2	GWHTANWH008430
Qrob_Chr06	Qrob_T0413680.2	Chr8	GWHTANWH028182
Qrob_Chr07	Qrob_T0409830.2	Chr4	GWHTANWH017213
Qrob_Chr07	Qrob_T0240710.2	Chr9	GWHTANWH030162
Qrob_Chr08	Qrob_T0288870.2	Chr5	GWHTANWH021444
Qrob_Chr08	Qrob_T0288870.2	Chr5	GWHTANWH020739
Qrob_Chr08	Qrob_T0257560.2	Chr5	GWHTANWH021170
Qrob_Chr09	Qrob_T0658450.2	Chr10	GWHTANWH032987
Qrob_Chr09	Qrob_T0152530.2	Chr10	GWHTANWH031909
Qrob_Chr09	Qrob_T0460830.2	Chr10	GWHTANWH032571
Qrob_Chr10	Qrob_T0430950.2	Chr7	GWHTANWH024621

## Sheet: Table S7
Supplementary Table S7 The orthologous gene pairs containing CmGRAS in the cross of Chinese chestnut and Arabidopsis thaliana.
Arabidopsis chromosome	Arabidopsis Gene ID	Chinese chestnut chromosome	Chinese chestnut Gene ID
At1	AT1G66350.1	Chr1	GWHTANWH003653
At1	AT1G21450.1	Chr10	GWHTANWH032571
At1	AT1G63100.1	Chr12	GWHTANWH012585
At1	AT1G14920.1	Chr4	GWHTANWH017213
At1	AT1G55580.1	Chr5	GWHTANWH021795
At1	AT1G07520.1	Chr6	GWHTANWH022560
At1	AT1G07530.1	Chr9	GWHTANWH029049
At2	AT2G45160.1	Chr3	GWHTANWH014878
At2	AT2G01570.1	Chr4	GWHTANWH017213
At2	AT2G04890.1	Chr5	GWHTANWH020739
At2	AT2G29060.1	Chr5	GWHTANWH019681
At2	AT2G29060.1	Chr6	GWHTANWH022560
At2	AT2G37650.1	Chr9	GWHTANWH029049
At2	AT2G29060.1	Chr9	GWHTANWH029049
At3	AT3G60630.1	Chr3	GWHTANWH014878
At3	AT3G46600.1	Chr5	GWHTANWH019681
At3	AT3G46600.1	Chr6	GWHTANWH022570
At3	AT3G49950.1	Chr8	GWHTANWH028215
At3	AT3G50650.1	Chr8	GWHTANWH028539
At4	AT4G00150.1	Chr3	GWHTANWH014878
At4	AT4G37650.1	Chr8	GWHTANWH028182
At4	AT4G36710.1	Chr8	GWHTANWH028507
At5	AT5G52510.1	Chr10	GWHTANWH031909
At5	AT5G59450.1	Chr5	GWHTANWH019681
At5	AT5G59450.1	Chr6	GWHTANWH022570
At5	AT5G66770.1	Chr8	GWHTANWH028539
At5	AT5G67411.1	Chr8	GWHTANWH028215

## Sheet: Table S8
Supplementary Table S8 The orthologous gene pairs containing CmGRAS in the cross of Chinese chestnut and rice.
Rice chromosome	Rice Gene ID	Chinese chestnut chromosome	Chinese chestnut Gene ID
Os1	LOC_Os01g65900.1	Chr10	GWHTANWH032571
Os1	LOC_Os01g71970.1	Chr6	GWHTANWH023204
Os3	LOC_Os03g49990.1	Chr1	GWHTANWH003653
Os3	LOC_Os03g29480.1	Chr2	GWHTANWH006344
Os5	LOC_Os05g40710.1	Chr9	GWHTANWH030162
Os7	LOC_Os07g36170.1	Chr5	GWHTANWH021170
Os7	LOC_Os07g39470.1	Chr5	GWHTANWH020739
Os7	LOC_Os07g39820.1	Chr8	GWHTANWH028182
Os7	LOC_Os07g40020.1	Chr8	GWHTANWH028215
Os11	LOC_Os11g31100.1	Chr1	GWHTANWH003092
Os11	LOC_Os11g47870.1	Chr5	GWHTANWH019681
Os11	LOC_Os11g47890.1	Chr5	GWHTANWH019683
Os11	LOC_Os11g47870.1	Chr6	GWHTANWH022560
Os11	LOC_Os11g47890.1	Chr6	GWHTANWH022561
Os11	LOC_Os11g06180.1	Chr8	GWHTANWH027753
Os11	LOC_Os11g03110.1	Chr9	GWHTANWH030162
Os12	LOC_Os12g38490.1	Chr5	GWHTANWH019681
Os12	LOC_Os12g02870.1	Chr9	GWHTANWH030162
Os12	LOC_Os12g38490.1	Chr9	GWHTANWH029049

## Sheet: Table S9
Supplementary Table S9 The collinear blocks containing CmGRAS identified between Chinese chestnut and grape.
## Alignment 11: score=455.0 e_value=2.7e-23 N=11 Chr1&chr1 minus
11- 0:	GWHTANWH003602	VIT_201s0011g05670.2	1e-66
11- 1:	GWHTANWH003612	VIT_201s0011g05600.2	5e-126
11- 2:	GWHTANWH003614	VIT_201s0011g05580.1	2e-165
11- 3:	GWHTANWH003619	VIT_201s0011g05500.3	0
11- 4:	GWHTANWH003631	VIT_201s0011g05360.2	5e-48
11- 5:	GWHTANWH003634	VIT_201s0011g05340.1	0
11- 6:	GWHTANWH003640	VIT_201s0011g05280.1	0
11- 7:	GWHTANWH003653	VIT_201s0011g05260.1	0
11- 8:	GWHTANWH003656	VIT_201s0011g05250.1	1e-45
11- 9:	GWHTANWH003666	VIT_201s0011g05230.1	4e-85
11- 10:	GWHTANWH003672	VIT_201s0011g05100.1	5e-22
## Alignment 22: score=5903.0 e_value=0 N=123 Chr1&chr11 minus
22- 0:	GWHTANWH002324	VIT_211s0016g05470.1	4e-155
22- 1:	GWHTANWH002325	VIT_211s0016g05460.2	8e-100
22- 2:	GWHTANWH002326	VIT_211s0016g05450.1	0
22- 3:	GWHTANWH002329	VIT_211s0016g05430.1	9e-75
22- 4:	GWHTANWH002334	VIT_211s0016g05420.3	0
22- 5:	GWHTANWH002336	VIT_211s0016g05410.1	0
22- 6:	GWHTANWH002337	VIT_211s0016g05400.1	2e-77
22- 7:	GWHTANWH002339	VIT_211s0016g05390.1	1e-49
22- 8:	GWHTANWH002340	VIT_211s0016g05380.1	9e-36
22- 9:	GWHTANWH002341	VIT_211s0016g05360.1	0
22- 10:	GWHTANWH002342	VIT_211s0016g05350.1	0
22- 11:	GWHTANWH002343	VIT_211s0016g05340.1	8e-49
22- 12:	GWHTANWH002344	VIT_211s0016g05330.2	6e-159
22- 13:	GWHTANWH002347	VIT_211s0016g05300.1	7e-151
22- 14:	GWHTANWH002348	VIT_211s0016g05270.1	8e-67
22- 15:	GWHTANWH002349	VIT_211s0016g05260.1	3e-110
22- 16:	GWHTANWH002350	VIT_211s0016g05250.1	0
22- 17:	GWHTANWH002356	VIT_211s0016g05240.1	0
22- 18:	GWHTANWH002357	VIT_211s0016g05230.1	2e-171
22- 19:	GWHTANWH002358	VIT_211s0016g05220.1	0
22- 20:	GWHTANWH002359	VIT_211s0016g05210.1	0
22- 21:	GWHTANWH002360	VIT_211s0016g05190.1	0
22- 22:	GWHTANWH002362	VIT_211s0016g05170.1	0
22- 23:	GWHTANWH002368	VIT_211s0016g05150.1	0
22- 24:	GWHTANWH002369	VIT_211s0016g05140.1	6e-76
22- 25:	GWHTANWH002371	VIT_211s0016g05130.2	2e-100
22- 26:	GWHTANWH002373	VIT_211s0016g05120.4	4e-180
22- 27:	GWHTANWH002375	VIT_211s0016g05110.1	5e-141
22- 28:	GWHTANWH002376	VIT_211s0016g05100.1	1e-76
22- 29:	GWHTANWH002380	VIT_211s0016g05090.1	0
22- 30:	GWHTANWH002381	VIT_211s0016g05080.1	1e-145
22- 31:	GWHTANWH002382	VIT_211s0016g05060.1	2e-161
22- 32:	GWHTANWH002383	VIT_211s0016g05050.2	0
22- 33:	GWHTANWH002384	VIT_211s0016g05040.1	3e-103
22- 34:	GWHTANWH002385	VIT_211s0016g05020.1	0
22- 35:	GWHTANWH002387	VIT_211s0016g05010.1	3e-95
22- 36:	GWHTANWH002388	VIT_211s0016g05000.1	1e-78
22- 37:	GWHTANWH002390	VIT_211s0016g04980.1	0
22- 38:	GWHTANWH002391	VIT_211s0016g04970.1	0
22- 39:	GWHTANWH002392	VIT_211s0016g04960.2	4e-149
22- 40:	GWHTANWH002393	VIT_211s0016g04950.1	0
22- 41:	GWHTANWH002394	VIT_211s0016g04940.1	1e-101
22- 42:	GWHTANWH002395	VIT_211s0016g04930.2	1e-38
22- 43:	GWHTANWH002397	VIT_211s0016g04920.2	2e-34
22- 44:	GWHTANWH002400	VIT_211s0016g04910.1	0
22- 45:	GWHTANWH002404	VIT_211s0016g04900.1	5e-28
22- 46:	GWHTANWH002406	VIT_211s0016g04880.1	0
22- 47:	GWHTANWH002408	VIT_211s0016g04870.1	1e-172
22- 48:	GWHTANWH002410	VIT_211s0016g04860.2	8e-117
22- 49:	GWHTANWH002411	VIT_211s0016g04850.1	2e-159
22- 50:	GWHTANWH002413	VIT_211s0016g04840.1	0
22- 51:	GWHTANWH002415	VIT_211s0016g04830.1	0
22- 52:	GWHTANWH002416	VIT_211s0016g04820.9	0
22- 53:	GWHTANWH002417	VIT_211s0016g04810.1	0
22- 54:	GWHTANWH002418	VIT_211s0016g04780.1	5e-165
22- 55:	GWHTANWH002420	VIT_211s0016g04770.1	3e-31
22- 56:	GWHTANWH002421	VIT_211s0016g04760.1	6e-42
22- 57:	GWHTANWH002425	VIT_211s0016g04750.1	0
22- 58:	GWHTANWH002426	VIT_211s0016g04740.1	0
22- 59:	GWHTANWH002427	VIT_211s0016g04730.1	0
22- 60:	GWHTANWH002428	VIT_211s0016g04720.1	8e-61
22- 61:	GWHTANWH002432	VIT_211s0016g04710.1	0
22- 62:	GWHTANWH002434	VIT_211s0016g04700.1	0
22- 63:	GWHTANWH002435	VIT_211s0016g04690.1	0
22- 64:	GWHTANWH002438	VIT_211s0016g04650.1	0
22- 65:	GWHTANWH002443	VIT_211s0016g04630.1	0
22- 66:	GWHTANWH002444	VIT_211s0016g04620.1	0
22- 67:	GWHTANWH002446	VIT_211s0016g04610.1	7e-142
22- 68:	GWHTANWH002447	VIT_211s0016g04600.1	0
22- 69:	GWHTANWH002448	VIT_211s0016g04590.1	2e-46
22- 70:	GWHTANWH002449	VIT_211s0016g04580.1	0
22- 71:	GWHTANWH002450	VIT_211s0016g04570.1	0
22- 72:	GWHTANWH002451	VIT_211s0016g04560.1	0
22- 73:	GWHTANWH002452	VIT_211s0016g04550.2	0
22- 74:	GWHTANWH002454	VIT_211s0016g04540.1	0
22- 75:	GWHTANWH002456	VIT_211s0016g04530.1	1e-110
22- 76:	GWHTANWH002457	VIT_211s0016g04520.1	9e-173
22- 77:	GWHTANWH002458	VIT_211s0016g04510.1	1e-08
22- 78:	GWHTANWH002461	VIT_211s0016g04500.1	0
22- 79:	GWHTANWH002462	VIT_211s0016g04490.1	3e-84
22- 80:	GWHTANWH002463	VIT_211s0016g04480.2	0
22- 81:	GWHTANWH002465	VIT_211s0016g04420.1	0
22- 82:	GWHTANWH002466	VIT_211s0016g04410.3	3e-51
22- 83:	GWHTANWH002467	VIT_211s0016g04400.1	0
22- 84:	GWHTANWH002468	VIT_211s0016g04390.1	5e-64
22- 85:	GWHTANWH002469	VIT_211s0016g04380.1	0
22- 86:	GWHTANWH002470	VIT_211s0016g04360.1	0
22- 87:	GWHTANWH002471	VIT_211s0016g04350.3	0
22- 88:	GWHTANWH002473	VIT_211s0016g04310.1	2e-13
22- 89:	GWHTANWH002474	VIT_211s0016g04300.1	4e-131
22- 90:	GWHTANWH002475	VIT_211s0016g04290.1	0
22- 91:	GWHTANWH002476	VIT_211s0016g04260.1	1e-142
22- 92:	GWHTANWH002477	VIT_211s0016g04250.1	0
22- 93:	GWHTANWH002478	VIT_211s0016g04240.5	0
22- 94:	GWHTANWH002479	VIT_211s0016g04230.3	5e-68
22- 95:	GWHTANWH002480	VIT_211s0016g04220.4	4e-77
22- 96:	GWHTANWH002481	VIT_211s0016g04215.1	6e-31
22- 97:	GWHTANWH002482	VIT_211s0016g04210.1	0
22- 98:	GWHTANWH002483	VIT_211s0016g04200.1	0
22- 99:	GWHTANWH002487	VIT_211s0016g04190.1	0
22-100:	GWHTANWH002490	VIT_211s0016g04160.1	0
22-101:	GWHTANWH002495	VIT_211s0016g04130.1	1e-105
22-102:	GWHTANWH002496	VIT_211s0016g04090.2	0
22-103:	GWHTANWH002497	VIT_211s0016g04080.1	6e-79
22-104:	GWHTANWH002504	VIT_211s0016g04070.2	0
22-105:	GWHTANWH002506	VIT_211s0016g04065.1	8e-31
22-106:	GWHTANWH002507	VIT_211s0016g04060.2	0
22-107:	GWHTANWH002512	VIT_211s0016g04040.2	3e-81
22-108:	GWHTANWH002513	VIT_211s0016g04035.1	8e-28
22-109:	GWHTANWH002515	VIT_211s0016g04020.6	6e-89
22-110:	GWHTANWH002517	VIT_211s0016g04010.1	3e-159
22-111:	GWHTANWH002519	VIT_211s0016g03980.1	2e-20
22-112:	GWHTANWH002520	VIT_211s0016g03970.1	9e-102
22-113:	GWHTANWH002521	VIT_211s0016g03960.1	0
22-114:	GWHTANWH002522	VIT_211s0016g03940.1	2e-127
22-115:	GWHTANWH002524	VIT_211s0016g03930.1	0
22-116:	GWHTANWH002525	VIT_211s0016g03926.1	6e-78
22-117:	GWHTANWH002526	VIT_211s0016g03923.1	6e-89
22-118:	GWHTANWH002527	VIT_211s0016g03920.1	0
22-119:	GWHTANWH002529	VIT_211s0016g03910.1	0
22-120:	GWHTANWH002530	VIT_211s0016g03900.1	0
22-121:	GWHTANWH002531	VIT_211s0016g03890.2	0
22-122:	GWHTANWH002532	VIT_211s0016g03880.1	0
## Alignment 47: score=8205.0 e_value=0 N=174 Chr1&chr14 minus
47- 0:	GWHTANWH002912	VIT_214s0066g00200.1	0
47- 1:	GWHTANWH002914	VIT_214s0066g00180.1	2e-151
47- 2:	GWHTANWH002917	VIT_214s0066g00170.1	0
47- 3:	GWHTANWH002918	VIT_214s0066g00160.1	2e-176
47- 4:	GWHTANWH002919	VIT_214s0066g00140.1	2e-130
47- 5:	GWHTANWH002921	VIT_214s0066g00010.1	0
47- 6:	GWHTANWH002928	VIT_214s0219g00300.1	2e-32
47- 7:	GWHTANWH002929	VIT_214s0219g00290.1	0
47- 8:	GWHTANWH002930	VIT_214s0219g00280.1	0
47- 9:	GWHTANWH002931	VIT_214s0219g00250.1	2e-119
47- 10:	GWHTANWH002933	VIT_214s0219g00240.1	3e-10
47- 11:	GWHTANWH002934	VIT_214s0219g00230.1	0
47- 12:	GWHTANWH002935	VIT_214s0219g00220.1	2e-103
47- 13:	GWHTANWH002937	VIT_214s0219g00210.1	4e-76
47- 14:	GWHTANWH002938	VIT_214s0219g00200.1	0
47- 15:	GWHTANWH002939	VIT_214s0219g00190.1	0
47- 16:	GWHTANWH002940	VIT_214s0219g00180.1	1e-69
47- 17:	GWHTANWH002942	VIT_214s0219g00160.1	5e-28
47- 18:	GWHTANWH002943	VIT_214s0219g00150.1	2e-128
47- 19:	GWHTANWH002945	VIT_214s0219g00140.1	2e-173
47- 20:	GWHTANWH002946	VIT_214s0219g00130.1	9e-147
47- 21:	GWHTANWH002947	VIT_214s0219g00110.1	4e-45
47- 22:	GWHTANWH002950	VIT_214s0219g00090.2	2e-147
47- 23:	GWHTANWH002951	VIT_214s0219g00080.1	0
47- 24:	GWHTANWH002953	VIT_214s0219g00070.1	2e-133
47- 25:	GWHTANWH002954	VIT_214s0219g00050.1	1e-124
47- 26:	GWHTANWH002955	VIT_214s0219g00040.1	0
47- 27:	GWHTANWH002957	VIT_214s0219g00030.1	4e-143
47- 28:	GWHTANWH002959	VIT_214s0219g00020.1	0
47- 29:	GWHTANWH002961	VIT_214s0171g00530.6	0
47- 30:	GWHTANWH002962	VIT_214s0171g00520.3	0
47- 31:	GWHTANWH002963	VIT_214s0171g00510.1	2e-118
47- 32:	GWHTANWH002965	VIT_214s0171g00490.2	0
47- 33:	GWHTANWH002966	VIT_214s0171g00480.1	2e-167
47- 34:	GWHTANWH002968	VIT_214s0171g00460.1	0
47- 35:	GWHTANWH002969	VIT_214s0171g00440.1	0
47- 36:	GWHTANWH002970	VIT_214s0171g00430.1	1e-172
47- 37:	GWHTANWH002971	VIT_214s0171g00420.3	6e-70
47- 38:	GWHTANWH002972	VIT_214s0171g00410.1	0
47- 39:	GWHTANWH002973	VIT_214s0171g00400.1	0
47- 40:	GWHTANWH002978	VIT_214s0171g00390.1	1e-117
47- 41:	GWHTANWH002979	VIT_214s0171g00380.4	0
47- 42:	GWHTANWH002980	VIT_214s0171g00360.2	8e-86
47- 43:	GWHTANWH002982	VIT_214s0171g00330.1	0
47- 44:	GWHTANWH002983	VIT_214s0171g00320.1	0
47- 45:	GWHTANWH002984	VIT_214s0171g00310.3	0
47- 46:	GWHTANWH002986	VIT_214s0171g00290.1	0
47- 47:	GWHTANWH002991	VIT_214s0171g00280.1	0
47- 48:	GWHTANWH002992	VIT_214s0171g00270.1	0
47- 49:	GWHTANWH002993	VIT_214s0171g00260.1	2e-143
47- 50:	GWHTANWH002994	VIT_214s0171g00250.1	6e-125
47- 51:	GWHTANWH003001	VIT_214s0171g00240.2	2e-79
47- 52:	GWHTANWH003002	VIT_214s0171g00230.1	0
47- 53:	GWHTANWH003003	VIT_214s0171g00220.1	3e-119
47- 54:	GWHTANWH003004	VIT_214s0171g00210.1	0
47- 55:	GWHTANWH003006	VIT_214s0171g00190.2	0
47- 56:	GWHTANWH003008	VIT_214s0171g00180.1	0
47- 57:	GWHTANWH003009	VIT_214s0171g00170.2	0
47- 58:	GWHTANWH003010	VIT_214s0171g00160.1	1e-130
47- 59:	GWHTANWH003015	VIT_214s0171g00150.1	4e-65
47- 60:	GWHTANWH003016	VIT_214s0171g00140.1	0
47- 61:	GWHTANWH003018	VIT_214s0171g00130.1	1e-150
47- 62:	GWHTANWH003020	VIT_214s0171g00120.1	2e-91
47- 63:	GWHTANWH003022	VIT_214s0171g00110.3	3e-128
47- 64:	GWHTANWH003025	VIT_214s0171g00100.1	6e-66
47- 65:	GWHTANWH003026	VIT_214s0171g00090.1	0
47- 66:	GWHTANWH003028	VIT_214s0068g02230.1	1e-24
47- 67:	GWHTANWH003029	VIT_214s0068g02190.2	0
47- 68:	GWHTANWH003032	VIT_214s0068g02160.1	9e-47
47- 69:	GWHTANWH003033	VIT_214s0068g02150.3	0
47- 70:	GWHTANWH003035	VIT_214s0068g02140.3	0
47- 71:	GWHTANWH003036	VIT_214s0068g02130.2	0
47- 72:	GWHTANWH003037	VIT_214s0068g02120.1	0
47- 73:	GWHTANWH003038	VIT_214s0068g02110.1	0
47- 74:	GWHTANWH003042	VIT_214s0068g02080.1	7e-170
47- 75:	GWHTANWH003046	VIT_214s0068g02070.3	0
47- 76:	GWHTANWH003047	VIT_214s0068g02060.1	7e-68
47- 77:	GWHTANWH003048	VIT_214s0068g02040.1	2e-176
47- 78:	GWHTANWH003049	VIT_214s0068g02030.1	4e-112
47- 79:	GWHTANWH003050	VIT_214s0068g02020.1	1e-135
47- 80:	GWHTANWH003052	VIT_214s0068g02010.1	0
47- 81:	GWHTANWH003053	VIT_214s0068g02000.1	0
47- 82:	GWHTANWH003054	VIT_214s0068g01990.1	6e-101
47- 83:	GWHTANWH003056	VIT_214s0068g01970.1	1e-127
47- 84:	GWHTANWH003059	VIT_214s0068g01950.1	3e-92
47- 85:	GWHTANWH003060	VIT_214s0068g01940.2	8e-43
47- 86:	GWHTANWH003061	VIT_214s0068g01930.1	4e-145
47- 87:	GWHTANWH003062	VIT_214s0068g01900.1	3e-47
47- 88:	GWHTANWH003064	VIT_214s0068g01870.2	0
47- 89:	GWHTANWH003066	VIT_214s0068g01820.1	2e-29
47- 90:	GWHTANWH003071	VIT_214s0068g01790.1	1e-42
47- 91:	GWHTANWH003073	VIT_214s0068g01780.1	4e-111
47- 92:	GWHTANWH003074	VIT_214s0068g01770.1	2e-35
47- 93:	GWHTANWH003076	VIT_214s0068g01760.2	2e-148
47- 94:	GWHTANWH003077	VIT_214s0068g01730.2	2e-101
47- 95:	GWHTANWH003078	VIT_214s0068g01720.1	5e-107
47- 96:	GWHTANWH003079	VIT_214s0068g01710.1	0
47- 97:	GWHTANWH003080	VIT_214s0068g01690.1	1e-163
47- 98:	GWHTANWH003081	VIT_214s0068g01670.3	0
47- 99:	GWHTANWH003082	VIT_214s0068g01660.1	0
47-100:	GWHTANWH003084	VIT_214s0068g01650.2	0
47-101:	GWHTANWH003085	VIT_214s0068g01640.2	2e-175
47-102:	GWHTANWH003086	VIT_214s0068g01630.1	0
47-103:	GWHTANWH003089	VIT_214s0068g01620.1	1e-87
47-104:	GWHTANWH003092	VIT_214s0068g01610.1	0
47-105:	GWHTANWH003093	VIT_214s0068g01590.2	6e-75
47-106:	GWHTANWH003095	VIT_214s0068g01570.1	1e-83
47-107:	GWHTANWH003096	VIT_214s0068g01560.1	0
47-108:	GWHTANWH003099	VIT_214s0068g01550.1	0
47-109:	GWHTANWH003100	VIT_214s0068g01540.1	7e-172
47-110:	GWHTANWH003101	VIT_214s0068g01530.1	0
47-111:	GWHTANWH003102	VIT_214s0068g01520.3	0
47-112:	GWHTANWH003105	VIT_214s0068g01500.4	0
47-113:	GWHTANWH003107	VIT_214s0068g01490.1	2e-79
47-114:	GWHTANWH003109	VIT_214s0068g01470.3	0
47-115:	GWHTANWH003110	VIT_214s0068g01460.3	6e-109
47-116:	GWHTANWH003111	VIT_214s0068g01450.2	0
47-117:	GWHTANWH003113	VIT_214s0068g01410.1	7e-30
47-118:	GWHTANWH003119	VIT_214s0068g01400.1	3e-36
47-119:	GWHTANWH003120	VIT_214s0068g01390.1	0
47-120:	GWHTANWH003121	VIT_214s0068g01380.1	6e-129
47-121:	GWHTANWH003123	VIT_214s0068g01370.1	2e-110
47-122:	GWHTANWH003125	VIT_214s0068g01360.1	8e-148
47-123:	GWHTANWH003128	VIT_214s0068g01330.1	0
47-124:	GWHTANWH003129	VIT_214s0068g01310.1	8e-26
47-125:	GWHTANWH003130	VIT_214s0068g01300.2	0
47-126:	GWHTANWH003134	VIT_214s0068g01290.1	8e-105
47-127:	GWHTANWH003135	VIT_214s0068g01280.1	0
47-128:	GWHTANWH003136	VIT_214s0068g01250.1	2e-22
47-129:	GWHTANWH003138	VIT_214s0068g01240.1	0
47-130:	GWHTANWH003140	VIT_214s0068g01230.1	0
47-131:	GWHTANWH003141	VIT_214s0068g01220.1	0
47-132:	GWHTANWH003143	VIT_214s0068g01210.1	5e-154
47-133:	GWHTANWH003144	VIT_214s0068g01200.1	0
47-134:	GWHTANWH003145	VIT_214s0068g01190.2	0
47-135:	GWHTANWH003146	VIT_214s0068g01170.1	0
47-136:	GWHTANWH003148	VIT_214s0068g01130.1	0
47-137:	GWHTANWH003149	VIT_214s0068g01120.1	0
47-138:	GWHTANWH003152	VIT_214s0068g01100.1	2e-123
47-139:	GWHTANWH003172	VIT_214s0068g01070.3	0
47-140:	GWHTANWH003173	VIT_214s0068g01050.1	2e-127
47-141:	GWHTANWH003174	VIT_214s0068g01040.1	6e-52
47-142:	GWHTANWH003184	VIT_214s0068g01030.1	9e-163
47-143:	GWHTANWH003185	VIT_214s0068g01020.1	3e-146
47-144:	GWHTANWH003186	VIT_214s0068g01010.3	5e-169
47-145:	GWHTANWH003187	VIT_214s0068g00980.3	0
47-146:	GWHTANWH003189	VIT_214s0068g00970.2	0
47-147:	GWHTANWH003192	VIT_214s0068g00940.2	0
47-148:	GWHTANWH003194	VIT_214s0068g00920.3	0
47-149:	GWHTANWH003195	VIT_214s0068g00910.1	8e-156
47-150:	GWHTANWH003196	VIT_214s0068g00900.1	8e-13
47-151:	GWHTANWH003200	VIT_214s0068g00890.1	0
47-152:	GWHTANWH003201	VIT_214s0068g00880.1	8e-62
47-153:	GWHTANWH003202	VIT_214s0068g00870.1	3e-91
47-154:	GWHTANWH003203	VIT_214s0068g00860.1	8e-77
47-155:	GWHTANWH003205	VIT_214s0068g00850.2	0
47-156:	GWHTANWH003206	VIT_214s0068g00820.1	4e-56
47-157:	GWHTANWH003207	VIT_214s0068g00810.3	0
47-158:	GWHTANWH003209	VIT_214s0068g00800.2	2e-124
47-159:	GWHTANWH003210	VIT_214s0068g00790.1	2e-129
47-160:	GWHTANWH003212	VIT_214s0068g00780.2	0
47-161:	GWHTANWH003218	VIT_214s0068g00750.1	7e-62
47-162:	GWHTANWH003219	VIT_214s0068g00740.1	4e-102
47-163:	GWHTANWH003220	VIT_214s0068g00730.1	9e-58
47-164:	GWHTANWH003224	VIT_214s0068g00710.3	0
47-165:	GWHTANWH003225	VIT_214s0068g00690.1	1e-142
47-166:	GWHTANWH003227	VIT_214s0068g00680.1	0
47-167:	GWHTANWH003228	VIT_214s0068g00670.1	2e-93
47-168:	GWHTANWH003229	VIT_214s0068g00660.3	0
47-169:	GWHTANWH003232	VIT_214s0068g00640.2	0
47-170:	GWHTANWH003239	VIT_214s0068g00600.1	4e-106
47-171:	GWHTANWH003240	VIT_214s0068g00520.3	1e-137
47-172:	GWHTANWH003250	VIT_214s0068g00430.2	0
47-173:	GWHTANWH003254	VIT_214s0068g00400.1	1e-170
## Alignment 51: score=1589.0 e_value=4.9e-113 N=34 Chr1&chr14 minus
51- 0:	GWHTANWH003275	VIT_214s0068g00230.1	4e-45
51- 1:	GWHTANWH003277	VIT_214s0068g00220.1	0
51- 2:	GWHTANWH003278	VIT_214s0068g00210.1	0
51- 3:	GWHTANWH003279	VIT_214s0068g00090.1	0
51- 4:	GWHTANWH003282	VIT_214s0083g01220.1	0
51- 5:	GWHTANWH003286	VIT_214s0083g01195.1	0
51- 6:	GWHTANWH003289	VIT_214s0083g01180.1	5e-88
51- 7:	GWHTANWH003298	VIT_214s0083g01170.4	0
51- 8:	GWHTANWH003299	VIT_214s0083g01150.1	0
51- 9:	GWHTANWH003302	VIT_214s0083g01140.1	1e-35
51- 10:	GWHTANWH003306	VIT_214s0083g01120.1	0
51- 11:	GWHTANWH003308	VIT_214s0083g01110.2	0
51- 12:	GWHTANWH003309	VIT_214s0083g01100.1	0
51- 13:	GWHTANWH003311	VIT_214s0083g01090.1	0
51- 14:	GWHTANWH003312	VIT_214s0083g01082.1	1e-170
51- 15:	GWHTANWH003314	VIT_214s0083g01060.1	4e-52
51- 16:	GWHTANWH003319	VIT_214s0083g01030.1	1e-63
51- 17:	GWHTANWH003322	VIT_214s0083g01020.2	0
51- 18:	GWHTANWH003323	VIT_214s0083g01010.1	1e-130
51- 19:	GWHTANWH003324	VIT_214s0083g01000.1	4e-136
51- 20:	GWHTANWH003326	VIT_214s0083g00990.1	0
51- 21:	GWHTANWH003331	VIT_214s0083g00980.1	2e-92
51- 22:	GWHTANWH003332	VIT_214s0083g00960.2	0
51- 23:	GWHTANWH003333	VIT_214s0083g00950.1	4e-105
51- 24:	GWHTANWH003334	VIT_214s0083g00940.2	0
51- 25:	GWHTANWH003335	VIT_214s0083g00930.1	2e-136
51- 26:	GWHTANWH003336	VIT_214s0083g00910.1	0
51- 27:	GWHTANWH003339	VIT_214s0083g00880.5	0
51- 28:	GWHTANWH003340	VIT_214s0083g00870.1	0
51- 29:	GWHTANWH003344	VIT_214s0083g00825.1	3e-34
51- 30:	GWHTANWH003346	VIT_214s0083g00810.1	0
51- 31:	GWHTANWH003347	VIT_214s0083g00800.1	0
51- 32:	GWHTANWH003348	VIT_214s0083g00790.1	0
51- 33:	GWHTANWH003349	VIT_214s0083g00780.1	0
## Alignment 82: score=921.0 e_value=1.1e-67 N=21 Chr1&chr18 minus
82- 0:	GWHTANWH004270	VIT_218s0164g00170.1	0
82- 1:	GWHTANWH004275	VIT_218s0164g00110.4	0
82- 2:	GWHTANWH004278	VIT_218s0164g00100.1	0
82- 3:	GWHTANWH004288	VIT_218s0164g00050.1	2e-15
82- 4:	GWHTANWH004291	VIT_218s0164g00040.2	0
82- 5:	GWHTANWH004292	VIT_218s0164g00020.1	0
82- 6:	GWHTANWH004293	VIT_218s0164g00010.1	5e-44
82- 7:	GWHTANWH004294	VIT_218s0086g00710.1	0
82- 8:	GWHTANWH004295	VIT_218s0086g00700.1	5e-118
82- 9:	GWHTANWH004296	VIT_218s0086g00690.1	0
82- 10:	GWHTANWH004297	VIT_218s0086g00510.1	4e-35
82- 11:	GWHTANWH004301	VIT_218s0086g00220.1	3e-152
82- 12:	GWHTANWH004307	VIT_218s0086g00200.1	0
82- 13:	GWHTANWH004310	VIT_218s0086g00190.7	0
82- 14:	GWHTANWH004311	VIT_218s0086g00180.2	0
82- 15:	GWHTANWH004315	VIT_218s0076g00280.4	0
82- 16:	GWHTANWH004316	VIT_218s0076g00260.1	0
82- 17:	GWHTANWH004318	VIT_218s0076g00220.1	0
82- 18:	GWHTANWH004321	VIT_218s0076g00210.1	0
82- 19:	GWHTANWH004322	VIT_218s0076g00200.1	3e-163
82- 20:	GWHTANWH004337	VIT_218s0076g00100.1	2e-12
## Alignment 144: score=5501.0 e_value=0 N=119 Chr10&chr16 minus
144- 0:	GWHTANWH031692	VIT_216s0148g00170.1	1e-22
144- 1:	GWHTANWH031693	VIT_216s0148g00110.1	1e-09
144- 2:	GWHTANWH031699	VIT_216s0148g00030.1	9e-129
144- 3:	GWHTANWH031703	VIT_216s0050g02690.1	0
144- 4:	GWHTANWH031704	VIT_216s0050g02680.1	5e-66
144- 5:	GWHTANWH031705	VIT_216s0050g02670.2	1e-172
144- 6:	GWHTANWH031706	VIT_216s0050g02660.3	0
144- 7:	GWHTANWH031724	VIT_216s0050g02600.1	2e-146
144- 8:	GWHTANWH031731	VIT_216s0050g02540.4	2e-106
144- 9:	GWHTANWH031733	VIT_216s0050g02530.1	2e-30
144- 10:	GWHTANWH031734	VIT_216s0050g02520.1	0
144- 11:	GWHTANWH031735	VIT_216s0050g02510.1	3e-136
144- 12:	GWHTANWH031736	VIT_216s0050g02500.1	4e-163
144- 13:	GWHTANWH031745	VIT_216s0050g02490.1	0
144- 14:	GWHTANWH031756	VIT_216s0050g02410.1	1e-91
144- 15:	GWHTANWH031764	VIT_216s0050g02280.1	0
144- 16:	GWHTANWH031773	VIT_216s0050g02270.1	2e-64
144- 17:	GWHTANWH031774	VIT_216s0050g02260.1	0
144- 18:	GWHTANWH031775	VIT_216s0050g02250.1	0
144- 19:	GWHTANWH031784	VIT_216s0050g02210.1	1e-132
144- 20:	GWHTANWH031786	VIT_216s0050g02180.1	0
144- 21:	GWHTANWH031789	VIT_216s0050g02110.1	1e-40
144- 22:	GWHTANWH031790	VIT_216s0050g02100.1	3e-58
144- 23:	GWHTANWH031802	VIT_216s0050g02010.1	0
144- 24:	GWHTANWH031803	VIT_216s0050g02000.1	0
144- 25:	GWHTANWH031804	VIT_216s0050g01880.1	0
144- 26:	GWHTANWH031806	VIT_216s0050g01870.1	5e-166
144- 27:	GWHTANWH031808	VIT_216s0050g01860.1	0
144- 28:	GWHTANWH031809	VIT_216s0050g01830.1	0
144- 29:	GWHTANWH031810	VIT_216s0050g01810.1	7e-122
144- 30:	GWHTANWH031812	VIT_216s0050g01790.1	3e-101
144- 31:	GWHTANWH031814	VIT_216s0050g01780.1	9e-63
144- 32:	GWHTANWH031817	VIT_216s0050g01750.1	2e-37
144- 33:	GWHTANWH031819	VIT_216s0050g01620.1	0
144- 34:	GWHTANWH031820	VIT_216s0050g01580.1	0
144- 35:	GWHTANWH031829	VIT_216s0050g01560.1	3e-21
144- 36:	GWHTANWH031834	VIT_216s0050g01510.2	0
144- 37:	GWHTANWH031835	VIT_216s0050g01500.1	0
144- 38:	GWHTANWH031836	VIT_216s0050g01490.1	2e-95
144- 39:	GWHTANWH031839	VIT_216s0050g01480.1	5e-41
144- 40:	GWHTANWH031842	VIT_216s0050g01470.1	0
144- 41:	GWHTANWH031843	VIT_216s0050g01450.1	3e-155
144- 42:	GWHTANWH031844	VIT_216s0050g01440.1	0
144- 43:	GWHTANWH031845	VIT_216s0050g01430.1	2e-175
144- 44:	GWHTANWH031846	VIT_216s0050g01420.1	0
144- 45:	GWHTANWH031849	VIT_216s0050g01290.1	0
144- 46:	GWHTANWH031853	VIT_216s0050g01260.1	2e-54
144- 47:	GWHTANWH031856	VIT_216s0050g01190.1	2e-29
144- 48:	GWHTANWH031857	VIT_216s0050g01180.1	5e-123
144- 49:	GWHTANWH031858	VIT_216s0050g01170.1	1e-54
144- 50:	GWHTANWH031859	VIT_216s0050g01160.1	9e-99
144- 51:	GWHTANWH031862	VIT_216s0050g01150.1	0
144- 52:	GWHTANWH031864	VIT_216s0050g01140.1	4e-142
144- 53:	GWHTANWH031866	VIT_216s0050g01130.1	8e-116
144- 54:	GWHTANWH031867	VIT_216s0050g01110.1	0
144- 55:	GWHTANWH031892	VIT_216s0050g01090.1	2e-163
144- 56:	GWHTANWH031893	VIT_216s0050g01080.1	0
144- 57:	GWHTANWH031895	VIT_216s0050g01070.1	0
144- 58:	GWHTANWH031896	VIT_216s0050g01060.2	5e-83
144- 59:	GWHTANWH031897	VIT_216s0050g01050.1	2e-138
144- 60:	GWHTANWH031898	VIT_216s0050g01020.1	0
144- 61:	GWHTANWH031900	VIT_216s0050g01010.2	3e-86
144- 62:	GWHTANWH031901	VIT_216s0050g00990.1	0
144- 63:	GWHTANWH031902	VIT_216s0050g00980.1	0
144- 64:	GWHTANWH031907	VIT_216s0050g00960.2	0
144- 65:	GWHTANWH031909	VIT_216s0050g00950.1	0
144- 66:	GWHTANWH031910	VIT_216s0050g00900.1	0
144- 67:	GWHTANWH031911	VIT_216s0050g00880.1	5e-147
144- 68:	GWHTANWH031916	VIT_216s0050g00850.1	2e-104
144- 69:	GWHTANWH031917	VIT_216s0050g00840.1	8e-154
144- 70:	GWHTANWH031918	VIT_216s0050g00830.1	0
144- 71:	GWHTANWH031919	VIT_216s0050g00820.1	0
144- 72:	GWHTANWH031920	VIT_216s0050g00800.1	2e-63
144- 73:	GWHTANWH031921	VIT_216s0050g00790.1	0
144- 74:	GWHTANWH031923	VIT_216s0050g00780.2	0
144- 75:	GWHTANWH031930	VIT_216s0050g00770.1	0
144- 76:	GWHTANWH031931	VIT_216s0050g00730.1	1e-25
144- 77:	GWHTANWH031933	VIT_216s0050g00720.4	0
144- 78:	GWHTANWH031934	VIT_216s0050g00710.1	3e-111
144- 79:	GWHTANWH031935	VIT_216s0050g00700.4	0
144- 80:	GWHTANWH031936	VIT_216s0050g00690.1	0
144- 81:	GWHTANWH031937	VIT_216s0050g00680.2	3e-154
144- 82:	GWHTANWH031942	VIT_216s0050g00670.1	0
144- 83:	GWHTANWH031943	VIT_216s0050g00650.2	3e-21
144- 84:	GWHTANWH031944	VIT_216s0050g00630.1	5e-144
144- 85:	GWHTANWH031945	VIT_216s0050g00620.2	0
144- 86:	GWHTANWH031946	VIT_216s0050g00610.1	8e-58
144- 87:	GWHTANWH031947	VIT_216s0050g00600.1	0
144- 88:	GWHTANWH031948	VIT_216s0050g00590.1	0
144- 89:	GWHTANWH031949	VIT_216s0050g00580.1	0
144- 90:	GWHTANWH031950	VIT_216s0050g00570.1	0
144- 91:	GWHTANWH031951	VIT_216s0050g00490.1	0
144- 92:	GWHTANWH031952	VIT_216s0050g00480.1	0
144- 93:	GWHTANWH031955	VIT_216s0050g00450.1	6e-160
144- 94:	GWHTANWH031958	VIT_216s0050g00400.1	2e-98
144- 95:	GWHTANWH031959	VIT_216s0050g00390.1	0
144- 96:	GWHTANWH031960	VIT_216s0050g00380.1	0
144- 97:	GWHTANWH031962	VIT_216s0050g00250.1	2e-17
144- 98:	GWHTANWH031963	VIT_216s0050g00160.1	0
144- 99:	GWHTANWH031965	VIT_216s0050g00150.2	9e-78
144-100:	GWHTANWH031968	VIT_216s0050g00140.1	1e-27
144-101:	GWHTANWH031969	VIT_216s0050g00130.3	0
144-102:	GWHTANWH031970	VIT_216s0050g00120.1	1e-90
144-103:	GWHTANWH031971	VIT_216s0050g00110.1	0
144-104:	GWHTANWH031972	VIT_216s0050g00100.1	0
144-105:	GWHTANWH031973	VIT_216s0050g00090.1	4e-115
144-106:	GWHTANWH031974	VIT_216s0050g00080.1	5e-85
144-107:	GWHTANWH031975	VIT_216s0050g00070.1	1e-121
144-108:	GWHTANWH031976	VIT_216s0050g00060.1	2e-88
144-109:	GWHTANWH031978	VIT_216s0050g00050.1	2e-117
144-110:	GWHTANWH031980	VIT_216s0050g00030.1	1e-83
144-111:	GWHTANWH031981	VIT_216s0050g00020.1	1e-162
144-112:	GWHTANWH031982	VIT_216s0100g01310.3	0
144-113:	GWHTANWH031986	VIT_216s0100g01300.1	0
144-114:	GWHTANWH031989	VIT_216s0100g01270.1	2e-175
144-115:	GWHTANWH031991	VIT_216s0100g01260.1	1e-85
144-116:	GWHTANWH031992	VIT_216s0100g01250.1	6e-53
144-117:	GWHTANWH031994	VIT_216s0100g01230.1	2e-40
144-118:	GWHTANWH031995	VIT_216s0100g01210.1	8e-96
## Alignment 148: score=5084.0 e_value=0 N=108 Chr10&chr18 plus
148- 0:	GWHTANWH032610	VIT_218s0001g01180.2	0
148- 1:	GWHTANWH032611	VIT_218s0001g01250.1	3e-24
148- 2:	GWHTANWH032612	VIT_218s0001g01270.1	0
148- 3:	GWHTANWH032613	VIT_218s0001g01320.1	0
148- 4:	GWHTANWH032630	VIT_218s0001g01390.1	0
148- 5:	GWHTANWH032631	VIT_218s0001g01410.1	3e-80
148- 6:	GWHTANWH032644	VIT_218s0001g01560.1	5e-96
148- 7:	GWHTANWH032646	VIT_218s0001g01580.1	0
148- 8:	GWHTANWH032647	VIT_218s0001g01590.1	1e-131
148- 9:	GWHTANWH032648	VIT_218s0001g01600.1	0
148- 10:	GWHTANWH032650	VIT_218s0001g01630.1	1e-66
148- 11:	GWHTANWH032651	VIT_218s0001g01640.1	0
148- 12:	GWHTANWH032655	VIT_218s0001g01650.1	1e-58
148- 13:	GWHTANWH032656	VIT_218s0001g01660.1	8e-122
148- 14:	GWHTANWH032657	VIT_218s0001g01670.2	0
148- 15:	GWHTANWH032659	VIT_218s0001g01680.1	0
148- 16:	GWHTANWH032662	VIT_218s0001g01690.2	3e-153
148- 17:	GWHTANWH032663	VIT_218s0001g01700.1	0
148- 18:	GWHTANWH032665	VIT_218s0001g01760.1	5e-115
148- 19:	GWHTANWH032666	VIT_218s0001g01770.1	4e-162
148- 20:	GWHTANWH032667	VIT_218s0001g01780.1	0
148- 21:	GWHTANWH032669	VIT_218s0001g01810.1	0
148- 22:	GWHTANWH032670	VIT_218s0001g01830.1	0
148- 23:	GWHTANWH032671	VIT_218s0001g01840.1	1e-162
148- 24:	GWHTANWH032674	VIT_218s0001g01850.1	0
148- 25:	GWHTANWH032680	VIT_218s0001g01860.1	0
148- 26:	GWHTANWH032683	VIT_218s0001g01950.1	0
148- 27:	GWHTANWH032690	VIT_218s0001g01960.1	0
148- 28:	GWHTANWH032691	VIT_218s0001g01980.1	6e-43
148- 29:	GWHTANWH032692	VIT_218s0001g01991.1	1e-09
148- 30:	GWHTANWH032693	VIT_218s0001g02020.1	0
148- 31:	GWHTANWH032696	VIT_218s0001g02030.1	4e-56
148- 32:	GWHTANWH032697	VIT_218s0001g02050.1	0
148- 33:	GWHTANWH032699	VIT_218s0001g02060.4	0
148- 34:	GWHTANWH032702	VIT_218s0001g02090.1	0
148- 35:	GWHTANWH032703	VIT_218s0001g02100.1	1e-35
148- 36:	GWHTANWH032705	VIT_218s0001g02120.1	0
148- 37:	GWHTANWH032723	VIT_218s0001g02160.1	0
148- 38:	GWHTANWH032724	VIT_218s0001g02200.2	0
148- 39:	GWHTANWH032725	VIT_218s0001g02220.1	0
148- 40:	GWHTANWH032727	VIT_218s0001g02260.2	2e-148
148- 41:	GWHTANWH032728	VIT_218s0001g02270.1	3e-71
148- 42:	GWHTANWH032729	VIT_218s0001g02280.1	5e-61
148- 43:	GWHTANWH032730	VIT_218s0001g02300.1	5e-154
148- 44:	GWHTANWH032732	VIT_218s0001g02340.1	0
148- 45:	GWHTANWH032733	VIT_218s0001g02370.1	0
148- 46:	GWHTANWH032734	VIT_218s0001g02380.1	0
148- 47:	GWHTANWH032735	VIT_218s0001g02420.1	0
148- 48:	GWHTANWH032738	VIT_218s0001g02440.4	0
148- 49:	GWHTANWH032740	VIT_218s0001g02470.2	0
148- 50:	GWHTANWH032741	VIT_218s0001g02480.1	0
148- 51:	GWHTANWH032742	VIT_218s0001g02510.2	0
148- 52:	GWHTANWH032743	VIT_218s0001g02540.1	4e-69
148- 53:	GWHTANWH032744	VIT_218s0001g02550.1	0
148- 54:	GWHTANWH032745	VIT_218s0001g02570.1	0
148- 55:	GWHTANWH032747	VIT_218s0001g02610.1	0
148- 56:	GWHTANWH032749	VIT_218s0001g02630.1	2e-165
148- 57:	GWHTANWH032750	VIT_218s0001g02640.1	6e-53
148- 58:	GWHTANWH032753	VIT_218s0001g02650.1	3e-87
148- 59:	GWHTANWH032755	VIT_218s0001g02680.2	0
148- 60:	GWHTANWH032757	VIT_218s0001g02700.1	0
148- 61:	GWHTANWH032760	VIT_218s0001g02710.1	2e-147
148- 62:	GWHTANWH032763	VIT_218s0001g02730.5	0
148- 63:	GWHTANWH032764	VIT_218s0001g02740.1	1e-143
148- 64:	GWHTANWH032765	VIT_218s0001g02750.1	2e-55
148- 65:	GWHTANWH032766	VIT_218s0001g02760.1	0
148- 66:	GWHTANWH032769	VIT_218s0001g02790.1	1e-98
148- 67:	GWHTANWH032773	VIT_218s0001g02810.1	0
148- 68:	GWHTANWH032775	VIT_218s0001g02830.1	8e-167
148- 69:	GWHTANWH032778	VIT_218s0001g02950.2	8e-49
148- 70:	GWHTANWH032788	VIT_218s0001g02970.1	0
148- 71:	GWHTANWH032789	VIT_218s0001g03000.1	9e-122
148- 72:	GWHTANWH032798	VIT_218s0001g03020.1	0
148- 73:	GWHTANWH032800	VIT_218s0001g03080.1	0
148- 74:	GWHTANWH032801	VIT_218s0001g03090.1	1e-151
148- 75:	GWHTANWH032802	VIT_218s0001g03100.1	6e-175
148- 76:	GWHTANWH032803	VIT_218s0001g03110.1	1e-116
148- 77:	GWHTANWH032805	VIT_218s0001g03130.1	9e-168
148- 78:	GWHTANWH032806	VIT_218s0001g03150.2	9e-96
148- 79:	GWHTANWH032808	VIT_218s0001g03160.1	1e-179
148- 80:	GWHTANWH032811	VIT_218s0001g03190.1	1e-31
148- 81:	GWHTANWH032812	VIT_218s0001g03200.1	3e-84
148- 82:	GWHTANWH032813	VIT_218s0001g03230.3	0
148- 83:	GWHTANWH032818	VIT_218s0001g03240.1	1e-70
148- 84:	GWHTANWH032819	VIT_218s0001g03250.1	4e-146
148- 85:	GWHTANWH032820	VIT_218s0001g03270.2	4e-112
148- 86:	GWHTANWH032821	VIT_218s0001g03290.1	0
148- 87:	GWHTANWH032832	VIT_218s0001g03300.1	0
148- 88:	GWHTANWH032834	VIT_218s0001g03310.1	0
148- 89:	GWHTANWH032838	VIT_218s0001g03330.2	3e-53
148- 90:	GWHTANWH032841	VIT_218s0001g03350.1	0
148- 91:	GWHTANWH032842	VIT_218s0001g03370.1	0
148- 92:	GWHTANWH032846	VIT_218s0001g03430.1	7e-106
148- 93:	GWHTANWH032849	VIT_218s0001g03540.1	0
148- 94:	GWHTANWH032853	VIT_218s0001g03570.1	1e-137
148- 95:	GWHTANWH032857	VIT_218s0001g03580.1	2e-57
148- 96:	GWHTANWH032858	VIT_218s0001g03610.1	0
148- 97:	GWHTANWH032865	VIT_218s0001g03630.1	0
148- 98:	GWHTANWH032866	VIT_218s0001g03730.1	0
148- 99:	GWHTANWH032872	VIT_218s0001g03760.1	0
148-100:	GWHTANWH032873	VIT_218s0001g03790.2	0
148-101:	GWHTANWH032881	VIT_218s0001g03820.2	0
148-102:	GWHTANWH032882	VIT_218s0001g03840.1	2e-36
148-103:	GWHTANWH032883	VIT_218s0001g03850.1	6e-93
148-104:	GWHTANWH032884	VIT_218s0001g03880.1	3e-57
148-105:	GWHTANWH032886	VIT_218s0001g03910.2	0
148-106:	GWHTANWH032888	VIT_218s0001g03950.2	5e-129
148-107:	GWHTANWH032889	VIT_218s0001g03960.1	7e-160
## Alignment 153: score=1041.0 e_value=6.3e-68 N=22 Chr10&chr18 minus
153- 0:	GWHTANWH032558	VIT_218s0001g15360.1	1e-158
153- 1:	GWHTANWH032559	VIT_218s0001g15350.1	0
153- 2:	GWHTANWH032560	VIT_218s0001g15340.1	0
153- 3:	GWHTANWH032561	VIT_218s0001g15330.4	4e-106
153- 4:	GWHTANWH032566	VIT_218s0001g15320.3	0
153- 5:	GWHTANWH032567	VIT_218s0001g15310.1	3e-97
153- 6:	GWHTANWH032569	VIT_218s0001g15290.1	0
153- 7:	GWHTANWH032570	VIT_218s0001g15280.1	0
153- 8:	GWHTANWH032571	VIT_218s0001g15270.2	0
153- 9:	GWHTANWH032573	VIT_218s0001g15260.1	9e-130
153- 10:	GWHTANWH032574	VIT_218s0001g15240.1	7e-63
153- 11:	GWHTANWH032587	VIT_218s0001g15120.1	2e-137
153- 12:	GWHTANWH032590	VIT_218s0001g15090.1	2e-144
153- 13:	GWHTANWH032591	VIT_218s0001g15035.1	0
153- 14:	GWHTANWH032594	VIT_218s0001g15020.1	1e-174
153- 15:	GWHTANWH032595	VIT_218s0001g15010.1	0
153- 16:	GWHTANWH032596	VIT_218s0001g15000.3	0
153- 17:	GWHTANWH032597	VIT_218s0001g14990.1	3e-25
153- 18:	GWHTANWH032599	VIT_218s0001g14980.1	0
153- 19:	GWHTANWH032602	VIT_218s0001g14970.1	1e-175
153- 20:	GWHTANWH032603	VIT_218s0001g14960.1	0
153- 21:	GWHTANWH032605	VIT_218s0001g14950.1	6e-83
## Alignment 163: score=252.0 e_value=1.2e-08 N=6 Chr10&chr4 plus
163- 0:	GWHTANWH032566	VIT_204s0044g01260.3	0
163- 1:	GWHTANWH032568	VIT_204s0044g01290.1	2e-174
163- 2:	GWHTANWH032571	VIT_204s0044g01370.1	0
163- 3:	GWHTANWH032573	VIT_204s0044g01380.1	7e-91
163- 4:	GWHTANWH032587	VIT_204s0044g01430.1	4e-132
163- 5:	GWHTANWH032599	VIT_204s0044g01490.1	0
## Alignment 168: score=2870.0 e_value=1.6e-244 N=61 Chr10&chr7 plus
168- 0:	GWHTANWH032902	VIT_207s0005g02780.1	1e-61
168- 1:	GWHTANWH032906	VIT_207s0005g02810.2	0
168- 2:	GWHTANWH032911	VIT_207s0005g02970.1	0
168- 3:	GWHTANWH032912	VIT_207s0005g02980.1	2e-23
168- 4:	GWHTANWH032913	VIT_207s0005g02985.2	1e-42
168- 5:	GWHTANWH032914	VIT_207s0005g02990.1	5e-78
168- 6:	GWHTANWH032921	VIT_207s0005g03010.1	1e-98
168- 7:	GWHTANWH032932	VIT_207s0005g03060.1	0
168- 8:	GWHTANWH032933	VIT_207s0005g03070.1	0
168- 9:	GWHTANWH032934	VIT_207s0005g03075.1	2e-48
168- 10:	GWHTANWH032935	VIT_207s0005g03080.1	4e-165
168- 11:	GWHTANWH032936	VIT_207s0005g03090.1	7e-146
168- 12:	GWHTANWH032938	VIT_207s0005g03100.1	0
168- 13:	GWHTANWH032941	VIT_207s0005g03110.1	0
168- 14:	GWHTANWH032942	VIT_207s0005g03120.1	3e-99
168- 15:	GWHTANWH032943	VIT_207s0005g03130.1	9e-36
168- 16:	GWHTANWH032944	VIT_207s0005g03150.1	4e-125
168- 17:	GWHTANWH032945	VIT_207s0005g03170.1	2e-156
168- 18:	GWHTANWH032946	VIT_207s0005g03190.1	3e-41
168- 19:	GWHTANWH032948	VIT_207s0005g03230.1	5e-99
168- 20:	GWHTANWH032949	VIT_207s0005g03290.1	0
168- 21:	GWHTANWH032952	VIT_207s0005g03310.2	1e-91
168- 22:	GWHTANWH032954	VIT_207s0005g03320.1	3e-78
168- 23:	GWHTANWH032955	VIT_207s0005g03330.1	0
168- 24:	GWHTANWH032956	VIT_207s0005g03340.1	7e-112
168- 25:	GWHTANWH032957	VIT_207s0005g03370.1	5e-43
168- 26:	GWHTANWH032959	VIT_207s0005g03390.1	1e-66
168- 27:	GWHTANWH032960	VIT_207s0005g03400.1	2e-119
168- 28:	GWHTANWH032961	VIT_207s0005g03430.1	0
168- 29:	GWHTANWH032963	VIT_207s0005g03440.1	0
168- 30:	GWHTANWH032965	VIT_207s0005g03490.2	4e-164
168- 31:	GWHTANWH032968	VIT_207s0005g03500.1	2e-131
168- 32:	GWHTANWH032969	VIT_207s0005g03510.1	1e-123
168- 33:	GWHTANWH032972	VIT_207s0005g03520.1	0
168- 34:	GWHTANWH032973	VIT_207s0005g03530.1	6e-94
168- 35:	GWHTANWH032974	VIT_207s0005g03570.1	0
168- 36:	GWHTANWH032975	VIT_207s0005g03580.3	0
168- 37:	GWHTANWH032976	VIT_207s0005g03610.1	5e-138
168- 38:	GWHTANWH032977	VIT_207s0005g03620.1	9e-150
168- 39:	GWHTANWH032978	VIT_207s0005g03640.1	0
168- 40:	GWHTANWH032980	VIT_207s0005g03660.1	2e-120
168- 41:	GWHTANWH032981	VIT_207s0005g03670.1	0
168- 42:	GWHTANWH032984	VIT_207s0005g03680.1	0
168- 43:	GWHTANWH032985	VIT_207s0005g03690.1	0
168- 44:	GWHTANWH032987	VIT_207s0005g03700.1	0
168- 45:	GWHTANWH032990	VIT_207s0005g03710.1	0
168- 46:	GWHTANWH032998	VIT_207s0005g03720.1	7e-137
168- 47:	GWHTANWH032999	VIT_207s0005g03730.1	0
168- 48:	GWHTANWH033004	VIT_207s0005g03740.2	0
168- 49:	GWHTANWH033006	VIT_207s0005g03750.1	9e-177
168- 50:	GWHTANWH033009	VIT_207s0005g03760.1	0
168- 51:	GWHTANWH033014	VIT_207s0005g03780.2	0
168- 52:	GWHTANWH033015	VIT_207s0005g03790.1	0
168- 53:	GWHTANWH033018	VIT_207s0005g03800.1	2e-146
168- 54:	GWHTANWH033021	VIT_207s0005g03830.1	0
168- 55:	GWHTANWH033022	VIT_207s0005g03900.1	5e-100
168- 56:	GWHTANWH033023	VIT_207s0005g03910.1	0
168- 57:	GWHTANWH033030	VIT_207s0005g03940.1	6e-156
168- 58:	GWHTANWH033031	VIT_207s0005g03960.1	0
168- 59:	GWHTANWH033032	VIT_207s0005g03980.2	1e-155
168- 60:	GWHTANWH033033	VIT_207s0005g03990.1	2e-140
## Alignment 312: score=534.0 e_value=1.7e-32 N=13 Chr2&chr12 minus
312- 0:	GWHTANWH008386	VIT_212s0057g01090.1	7e-105
312- 1:	GWHTANWH008405	VIT_212s0057g00960.1	0
312- 2:	GWHTANWH008406	VIT_212s0057g00950.1	5e-20
312- 3:	GWHTANWH008413	VIT_212s0057g00920.1	0
312- 4:	GWHTANWH008423	VIT_212s0057g00700.2	8e-57
312- 5:	GWHTANWH008424	VIT_212s0057g00660.1	1e-12
312- 6:	GWHTANWH008425	VIT_212s0057g00613.1	5e-102
312- 7:	GWHTANWH008426	VIT_212s0057g00612.1	5e-19
312- 8:	GWHTANWH008430	VIT_212s0057g00560.2	0
312- 9:	GWHTANWH008433	VIT_212s0057g00500.1	7e-123
312- 10:	GWHTANWH008434	VIT_212s0057g00480.5	0
312- 11:	GWHTANWH008437	VIT_212s0057g00460.1	6e-64
312- 12:	GWHTANWH008440	VIT_212s0057g00410.1	1e-177
## Alignment 323: score=264.0 e_value=1.2e-11 N=7 Chr2&chr19 minus
323- 0:	GWHTANWH008424	VIT_219s0090g01810.1	2e-21
323- 1:	GWHTANWH008429	VIT_219s0090g01760.1	4e-60
323- 2:	GWHTANWH008430	VIT_219s0090g01740.4	0
323- 3:	GWHTANWH008434	VIT_219s0090g01660.1	0
323- 4:	GWHTANWH008440	VIT_219s0090g01550.2	0
323- 5:	GWHTANWH008462	VIT_219s0090g01460.1	1e-114
323- 6:	GWHTANWH008467	VIT_219s0090g01390.1	1e-87
## Alignment 334: score=4211.0 e_value=0 N=92 Chr2&chr9 plus
334- 0:	GWHTANWH006185	VIT_209s0002g00080.1	0
334- 1:	GWHTANWH006187	VIT_209s0002g00130.2	0
334- 2:	GWHTANWH006188	VIT_209s0002g00140.1	0
334- 3:	GWHTANWH006189	VIT_209s0002g00150.1	0
334- 4:	GWHTANWH006190	VIT_209s0002g00170.1	0
334- 5:	GWHTANWH006191	VIT_209s0002g00180.1	1e-128
334- 6:	GWHTANWH006197	VIT_209s0002g00200.1	0
334- 7:	GWHTANWH006199	VIT_209s0002g00340.1	0
334- 8:	GWHTANWH006200	VIT_209s0002g00360.1	0
334- 9:	GWHTANWH006205	VIT_209s0002g00370.1	4e-25
334- 10:	GWHTANWH006206	VIT_209s0002g00380.2	0
334- 11:	GWHTANWH006212	VIT_209s0002g00390.1	0
334- 12:	GWHTANWH006213	VIT_209s0002g00410.1	5e-27
334- 13:	GWHTANWH006214	VIT_209s0002g00420.1	9e-49
334- 14:	GWHTANWH006226	VIT_209s0002g00430.1	0
334- 15:	GWHTANWH006228	VIT_209s0002g00450.1	0
334- 16:	GWHTANWH006229	VIT_209s0002g00470.3	2e-167
334- 17:	GWHTANWH006230	VIT_209s0002g00481.1	5e-75
334- 18:	GWHTANWH006231	VIT_209s0002g00490.1	0
334- 19:	GWHTANWH006237	VIT_209s0002g00550.3	2e-127
334- 20:	GWHTANWH006241	VIT_209s0002g00590.4	0
334- 21:	GWHTANWH006246	VIT_209s0002g00610.1	2e-152
334- 22:	GWHTANWH006247	VIT_209s0002g00620.1	0
334- 23:	GWHTANWH006255	VIT_209s0002g00640.1	1e-82
334- 24:	GWHTANWH006256	VIT_209s0002g00650.1	3e-38
334- 25:	GWHTANWH006257	VIT_209s0002g00670.1	1e-45
334- 26:	GWHTANWH006258	VIT_209s0002g00680.4	5e-108
334- 27:	GWHTANWH006259	VIT_209s0002g00690.1	9e-85
334- 28:	GWHTANWH006264	VIT_209s0002g00720.1	1e-115
334- 29:	GWHTANWH006265	VIT_209s0002g00740.1	0
334- 30:	GWHTANWH006267	VIT_209s0002g00750.1	0
334- 31:	GWHTANWH006268	VIT_209s0002g00760.2	0
334- 32:	GWHTANWH006269	VIT_209s0002g00770.1	7e-139
334- 33:	GWHTANWH006270	VIT_209s0002g00780.2	2e-152
334- 34:	GWHTANWH006271	VIT_209s0002g00790.1	0
334- 35:	GWHTANWH006274	VIT_209s0002g00800.1	1e-148
334- 36:	GWHTANWH006276	VIT_209s0002g00810.7	0
334- 37:	GWHTANWH006283	VIT_209s0002g00830.1	0
334- 38:	GWHTANWH006284	VIT_209s0002g00840.1	0
334- 39:	GWHTANWH006298	VIT_209s0002g00870.1	3e-125
334- 40:	GWHTANWH006299	VIT_209s0002g00880.3	0
334- 41:	GWHTANWH006301	VIT_209s0002g00890.1	1e-59
334- 42:	GWHTANWH006302	VIT_209s0002g00900.1	0
334- 43:	GWHTANWH006304	VIT_209s0002g00910.1	0
334- 44:	GWHTANWH006305	VIT_209s0002g00920.1	0
334- 45:	GWHTANWH006306	VIT_209s0002g00930.1	4e-73
334- 46:	GWHTANWH006307	VIT_209s0002g00940.2	5e-119
334- 47:	GWHTANWH006308	VIT_209s0002g00950.2	1e-53
334- 48:	GWHTANWH006310	VIT_209s0002g00960.2	0
334- 49:	GWHTANWH006311	VIT_209s0002g00980.1	0
334- 50:	GWHTANWH006312	VIT_209s0002g00990.1	0
334- 51:	GWHTANWH006313	VIT_209s0002g01000.4	6e-71
334- 52:	GWHTANWH006314	VIT_209s0002g01020.1	0
334- 53:	GWHTANWH006316	VIT_209s0002g01030.1	0
334- 54:	GWHTANWH006317	VIT_209s0002g01050.1	9e-51
334- 55:	GWHTANWH006318	VIT_209s0002g01060.1	6e-36
334- 56:	GWHTANWH006319	VIT_209s0002g01080.1	0
334- 57:	GWHTANWH006322	VIT_209s0002g01090.1	0
334- 58:	GWHTANWH006323	VIT_209s0002g01110.1	0
334- 59:	GWHTANWH006324	VIT_209s0002g01120.1	0
334- 60:	GWHTANWH006328	VIT_209s0002g01150.1	0
334- 61:	GWHTANWH006329	VIT_209s0002g01160.2	6e-101
334- 62:	GWHTANWH006330	VIT_209s0002g01165.1	4e-43
334- 63:	GWHTANWH006331	VIT_209s0002g01170.1	2e-122
334- 64:	GWHTANWH006343	VIT_209s0002g01180.1	7e-137
334- 65:	GWHTANWH006344	VIT_209s0002g01190.1	0
334- 66:	GWHTANWH006361	VIT_209s0002g01200.1	0
334- 67:	GWHTANWH006376	VIT_209s0002g01220.1	2e-176
334- 68:	GWHTANWH006398	VIT_209s0002g01320.1	1e-97
334- 69:	GWHTANWH006399	VIT_209s0002g01350.1	2e-51
334- 70:	GWHTANWH006400	VIT_209s0002g01360.1	6e-16
334- 71:	GWHTANWH006419	VIT_209s0002g01370.1	0
334- 72:	GWHTANWH006420	VIT_209s0002g01380.1	1e-96
334- 73:	GWHTANWH006421	VIT_209s0002g01390.1	6e-47
334- 74:	GWHTANWH006422	VIT_209s0002g01400.1	1e-104
334- 75:	GWHTANWH006425	VIT_209s0002g01420.2	3e-167
334- 76:	GWHTANWH006426	VIT_209s0002g01430.1	0
334- 77:	GWHTANWH006427	VIT_209s0002g01440.2	3e-61
334- 78:	GWHTANWH006431	VIT_209s0002g01450.3	3e-146
334- 79:	GWHTANWH006432	VIT_209s0002g01460.1	2e-150
334- 80:	GWHTANWH006435	VIT_209s0002g01480.1	0
334- 81:	GWHTANWH006436	VIT_209s0002g01490.3	0
334- 82:	GWHTANWH006440	VIT_209s0002g01520.1	8e-46
334- 83:	GWHTANWH006453	VIT_209s0002g01530.2	0
334- 84:	GWHTANWH006458	VIT_209s0002g01540.1	0
334- 85:	GWHTANWH006461	VIT_209s0002g01550.1	0
334- 86:	GWHTANWH006463	VIT_209s0002g01560.4	0
334- 87:	GWHTANWH006464	VIT_209s0002g01590.1	8e-89
334- 88:	GWHTANWH006466	VIT_209s0002g01600.1	7e-132
334- 89:	GWHTANWH006473	VIT_209s0002g01610.1	0
334- 90:	GWHTANWH006498	VIT_209s0002g01660.1	9e-53
334- 91:	GWHTANWH006505	VIT_209s0002g01670.1	2e-14
## Alignment 379: score=775.0 e_value=3.6e-47 N=17 Chr3&chr13_random plus
379- 0:	GWHTANWH015589	VIT_213s0019g00600.1	1e-28
379- 1:	GWHTANWH015595	VIT_213s0019g00700.1	0
379- 2:	GWHTANWH015600	VIT_213s0019g00830.1	0
379- 3:	GWHTANWH015601	VIT_213s0019g00850.1	0
379- 4:	GWHTANWH015611	VIT_213s0019g00880.1	0
379- 5:	GWHTANWH015623	VIT_213s0019g01010.1	2e-168
379- 6:	GWHTANWH015625	VIT_213s0019g01030.1	1e-69
379- 7:	GWHTANWH015636	VIT_213s0019g01150.1	2e-129
379- 8:	GWHTANWH015646	VIT_213s0019g01210.1	2e-61
379- 9:	GWHTANWH015650	VIT_213s0019g01220.1	1e-158
379- 10:	GWHTANWH015656	VIT_213s0019g01250.1	0
379- 11:	GWHTANWH015659	VIT_213s0019g01290.1	0
379- 12:	GWHTANWH015660	VIT_213s0019g01520.1	2e-16
379- 13:	GWHTANWH015666	VIT_213s0019g01660.1	1e-54
379- 14:	GWHTANWH015667	VIT_213s0019g01680.1	0
379- 15:	GWHTANWH015668	VIT_213s0019g01690.1	0
379- 16:	GWHTANWH015670	VIT_213s0019g01720.1	0
## Alignment 388: score=1484.0 e_value=6e-121 N=34 Chr3&chr15 minus
388- 0:	GWHTANWH014878	VIT_215s0048g00270.1	0
388- 1:	GWHTANWH014888	VIT_215s0048g00240.1	0
388- 2:	GWHTANWH014889	VIT_215s0048g00230.2	2e-86
388- 3:	GWHTANWH014891	VIT_215s0048g00220.1	4e-141
388- 4:	GWHTANWH014892	VIT_215s0048g00210.1	4e-179
388- 5:	GWHTANWH014902	VIT_215s0048g00190.1	2e-153
388- 6:	GWHTANWH014925	VIT_215s0048g00075.1	3e-54
388- 7:	GWHTANWH014931	VIT_215s0021g02770.1	8e-112
388- 8:	GWHTANWH014947	VIT_215s0021g02760.1	6e-82
388- 9:	GWHTANWH014954	VIT_215s0021g02730.2	0
388- 10:	GWHTANWH014955	VIT_215s0021g02710.1	9e-18
388- 11:	GWHTANWH014959	VIT_215s0021g02680.1	2e-137
388- 12:	GWHTANWH014961	VIT_215s0021g02660.1	0
388- 13:	GWHTANWH014962	VIT_215s0021g02620.1	5e-35
388- 14:	GWHTANWH014964	VIT_215s0021g02540.3	0
388- 15:	GWHTANWH014965	VIT_215s0021g02520.1	2e-122
388- 16:	GWHTANWH014966	VIT_215s0021g02510.1	2e-78
388- 17:	GWHTANWH014983	VIT_215s0021g02430.1	4e-17
388- 18:	GWHTANWH014989	VIT_215s0021g02300.3	1e-127
388- 19:	GWHTANWH014996	VIT_215s0021g02240.1	0
388- 20:	GWHTANWH015000	VIT_215s0021g02210.1	2e-60
388- 21:	GWHTANWH015010	VIT_215s0021g02200.1	5e-152
388- 22:	GWHTANWH015018	VIT_215s0021g02190.1	0
388- 23:	GWHTANWH015019	VIT_215s0021g02180.1	0
388- 24:	GWHTANWH015020	VIT_215s0021g02170.1	0
388- 25:	GWHTANWH015021	VIT_215s0021g02155.2	0
388- 26:	GWHTANWH015022	VIT_215s0021g02140.1	0
388- 27:	GWHTANWH015023	VIT_215s0021g02130.1	0
388- 28:	GWHTANWH015024	VIT_215s0021g02110.1	3e-68
388- 29:	GWHTANWH015025	VIT_215s0021g02090.1	0
388- 30:	GWHTANWH015028	VIT_215s0021g02060.1	0
388- 31:	GWHTANWH015050	VIT_215s0021g02050.1	9e-140
388- 32:	GWHTANWH015051	VIT_215s0021g02040.1	7e-99
388- 33:	GWHTANWH015056	VIT_215s0021g02030.1	5e-39
## Alignment 403: score=379.0 e_value=4e-18 N=9 Chr3&chr2 plus
403- 0:	GWHTANWH014852	VIT_202s0154g00010.1	2e-52
403- 1:	GWHTANWH014856	VIT_202s0154g00070.1	1e-121
403- 2:	GWHTANWH014858	VIT_202s0154g00150.1	2e-86
403- 3:	GWHTANWH014860	VIT_202s0154g00160.2	7e-144
403- 4:	GWHTANWH014861	VIT_202s0154g00170.1	1e-61
403- 5:	GWHTANWH014869	VIT_202s0154g00280.1	5e-27
403- 6:	GWHTANWH014876	VIT_202s0154g00390.1	9e-78
403- 7:	GWHTANWH014878	VIT_202s0154g00400.1	4e-178
403- 8:	GWHTANWH014891	VIT_202s0154g00500.2	1e-72
## Alignment 405: score=984.0 e_value=1.3e-66 N=22 Chr3&chr3 minus
405- 0:	GWHTANWH014090	VIT_203s0017g02330.1	0
405- 1:	GWHTANWH014091	VIT_203s0017g02320.1	0
405- 2:	GWHTANWH014098	VIT_203s0017g02310.1	4e-133
405- 3:	GWHTANWH014102	VIT_203s0017g02290.3	0
405- 4:	GWHTANWH014103	VIT_203s0017g02280.4	4e-102
405- 5:	GWHTANWH014112	VIT_203s0017g02260.1	4e-49
405- 6:	GWHTANWH014114	VIT_203s0017g02240.1	2e-74
405- 7:	GWHTANWH014118	VIT_203s0017g02180.1	0
405- 8:	GWHTANWH014120	VIT_203s0017g02110.1	2e-81
405- 9:	GWHTANWH014125	VIT_203s0017g02000.1	5e-96
405- 10:	GWHTANWH014132	VIT_203s0017g01980.1	5e-160
405- 11:	GWHTANWH014133	VIT_203s0017g01950.1	0
405- 12:	GWHTANWH014135	VIT_203s0017g01940.1	6e-28
405- 13:	GWHTANWH014138	VIT_203s0017g01930.1	0
405- 14:	GWHTANWH014139	VIT_203s0017g01830.1	0
405- 15:	GWHTANWH014144	VIT_203s0017g01770.3	0
405- 16:	GWHTANWH014146	VIT_203s0017g01720.1	0
405- 17:	GWHTANWH014150	VIT_203s0017g01710.1	1e-26
405- 18:	GWHTANWH014152	VIT_203s0017g01700.1	4e-77
405- 19:	GWHTANWH014153	VIT_203s0017g01690.2	0
405- 20:	GWHTANWH014154	VIT_203s0017g01670.2	0
405- 21:	GWHTANWH014158	VIT_203s0017g01660.1	0
## Alignment 414: score=4669.0 e_value=0 N=99 Chr4&chr1 plus
414- 0:	GWHTANWH017189	VIT_201s0011g05050.2	0
414- 1:	GWHTANWH017194	VIT_201s0011g05060.1	7e-34
414- 2:	GWHTANWH017196	VIT_201s0011g05090.1	6e-23
414- 3:	GWHTANWH017200	VIT_201s0011g05130.1	6e-37
414- 4:	GWHTANWH017203	VIT_201s0011g05140.1	6e-27
414- 5:	GWHTANWH017208	VIT_201s0011g05210.1	0
414- 6:	GWHTANWH017211	VIT_201s0011g05230.1	4e-80
414- 7:	GWHTANWH017212	VIT_201s0011g05250.1	8e-68
414- 8:	GWHTANWH017213	VIT_201s0011g05260.1	0
414- 9:	GWHTANWH017214	VIT_201s0011g05270.1	4e-111
414- 10:	GWHTANWH017218	VIT_201s0011g05280.1	0
414- 11:	GWHTANWH017219	VIT_201s0011g05290.1	3e-92
414- 12:	GWHTANWH017220	VIT_201s0011g05300.1	0
414- 13:	GWHTANWH017221	VIT_201s0011g05310.1	8e-40
414- 14:	GWHTANWH017222	VIT_201s0011g05330.3	0
414- 15:	GWHTANWH017223	VIT_201s0011g05340.1	0
414- 16:	GWHTANWH017224	VIT_201s0011g05350.1	0
414- 17:	GWHTANWH017225	VIT_201s0011g05360.2	3e-70
414- 18:	GWHTANWH017226	VIT_201s0011g05370.1	0
414- 19:	GWHTANWH017227	VIT_201s0011g05380.1	0
414- 20:	GWHTANWH017229	VIT_201s0011g05390.1	2e-76
414- 21:	GWHTANWH017239	VIT_201s0011g05420.1	1e-41
414- 22:	GWHTANWH017245	VIT_201s0011g05480.1	8e-80
414- 23:	GWHTANWH017246	VIT_201s0011g05490.1	3e-137
414- 24:	GWHTANWH017247	VIT_201s0011g05500.3	0
414- 25:	GWHTANWH017249	VIT_201s0011g05520.1	0
414- 26:	GWHTANWH017250	VIT_201s0011g05560.2	1e-145
414- 27:	GWHTANWH017251	VIT_201s0011g05570.2	0
414- 28:	GWHTANWH017256	VIT_201s0011g05590.1	5e-85
414- 29:	GWHTANWH017257	VIT_201s0011g05600.2	1e-126
414- 30:	GWHTANWH017258	VIT_201s0011g05610.1	3e-96
414- 31:	GWHTANWH017260	VIT_201s0011g05630.1	1e-113
414- 32:	GWHTANWH017263	VIT_201s0011g05650.1	0
414- 33:	GWHTANWH017267	VIT_201s0011g05660.2	0
414- 34:	GWHTANWH017268	VIT_201s0011g05670.2	2e-75
414- 35:	GWHTANWH017269	VIT_201s0011g05690.1	0
414- 36:	GWHTANWH017273	VIT_201s0011g05700.1	0
414- 37:	GWHTANWH017275	VIT_201s0011g05710.1	0
414- 38:	GWHTANWH017276	VIT_201s0011g05730.1	0
414- 39:	GWHTANWH017277	VIT_201s0011g05740.2	3e-165
414- 40:	GWHTANWH017278	VIT_201s0011g05750.1	0
414- 41:	GWHTANWH017279	VIT_201s0011g05765.1	3e-148
414- 42:	GWHTANWH017281	VIT_201s0011g05790.1	0
414- 43:	GWHTANWH017282	VIT_201s0011g05800.1	0
414- 44:	GWHTANWH017283	VIT_201s0011g05810.1	0
414- 45:	GWHTANWH017287	VIT_201s0011g05820.1	1e-61
414- 46:	GWHTANWH017288	VIT_201s0011g05830.1	0
414- 47:	GWHTANWH017289	VIT_201s0011g05850.1	3e-147
414- 48:	GWHTANWH017290	VIT_201s0011g05860.1	0
414- 49:	GWHTANWH017291	VIT_201s0011g05870.1	0
414- 50:	GWHTANWH017302	VIT_201s0011g05890.2	2e-106
414- 51:	GWHTANWH017304	VIT_201s0011g05950.1	0
414- 52:	GWHTANWH017305	VIT_201s0011g05960.1	0
414- 53:	GWHTANWH017308	VIT_201s0011g05965.1	4e-29
414- 54:	GWHTANWH017314	VIT_201s0011g05970.1	2e-139
414- 55:	GWHTANWH017315	VIT_201s0011g06000.1	4e-141
414- 56:	GWHTANWH017317	VIT_201s0011g06020.2	4e-38
414- 57:	GWHTANWH017319	VIT_201s0011g06030.1	0
414- 58:	GWHTANWH017320	VIT_201s0011g06040.1	0
414- 59:	GWHTANWH017321	VIT_201s0011g06050.4	2e-162
414- 60:	GWHTANWH017323	VIT_201s0011g06060.1	5e-91
414- 61:	GWHTANWH017325	VIT_201s0011g06070.1	0
414- 62:	GWHTANWH017326	VIT_201s0011g06090.1	0
414- 63:	GWHTANWH017330	VIT_201s0011g06140.1	0
414- 64:	GWHTANWH017332	VIT_201s0011g06150.1	0
414- 65:	GWHTANWH017338	VIT_201s0011g06165.1	0
414- 66:	GWHTANWH017339	VIT_201s0011g06180.2	5e-40
414- 67:	GWHTANWH017340	VIT_201s0011g06190.1	0
414- 68:	GWHTANWH017344	VIT_201s0011g06200.1	9e-116
414- 69:	GWHTANWH017346	VIT_201s0011g06210.1	0
414- 70:	GWHTANWH017347	VIT_201s0011g06220.1	9e-50
414- 71:	GWHTANWH017350	VIT_201s0011g06250.2	9e-168
414- 72:	GWHTANWH017351	VIT_201s0011g06260.2	6e-133
414- 73:	GWHTANWH017353	VIT_201s0011g06270.1	0
414- 74:	GWHTANWH017356	VIT_201s0011g06280.1	0
414- 75:	GWHTANWH017358	VIT_201s0011g06290.2	0
414- 76:	GWHTANWH017363	VIT_201s0011g06300.2	0
414- 77:	GWHTANWH017364	VIT_201s0011g06310.2	0
414- 78:	GWHTANWH017365	VIT_201s0011g06320.1	2e-106
414- 79:	GWHTANWH017366	VIT_201s0011g06330.1	0
414- 80:	GWHTANWH017367	VIT_201s0011g06340.2	2e-180
414- 81:	GWHTANWH017368	VIT_201s0011g06350.1	1e-59
414- 82:	GWHTANWH017369	VIT_201s0011g06370.1	4e-141
414- 83:	GWHTANWH017371	VIT_201s0011g06380.2	1e-158
414- 84:	GWHTANWH017372	VIT_201s0011g06390.1	0
414- 85:	GWHTANWH017374	VIT_201s0011g06400.2	3e-173
414- 86:	GWHTANWH017375	VIT_201s0011g06410.1	0
414- 87:	GWHTANWH017378	VIT_201s0011g06430.1	1e-166
414- 88:	GWHTANWH017385	VIT_201s0011g06490.1	1e-56
414- 89:	GWHTANWH017389	VIT_201s0011g06500.1	3e-25
414- 90:	GWHTANWH017390	VIT_201s0011g06540.2	0
414- 91:	GWHTANWH017396	VIT_201s0011g06550.1	0
414- 92:	GWHTANWH017399	VIT_201s0011g06560.5	0
414- 93:	GWHTANWH017400	VIT_201s0011g06580.2	3e-114
414- 94:	GWHTANWH017402	VIT_201s0011g06590.1	1e-58
414- 95:	GWHTANWH017407	VIT_201s0011g06600.1	0
414- 96:	GWHTANWH017410	VIT_201s0011g06620.1	0
414- 97:	GWHTANWH017423	VIT_201s0137g00010.1	1e-58
414- 98:	GWHTANWH017424	VIT_201s0137g00030.1	3e-122
## Alignment 494: score=846.0 e_value=7.6e-60 N=19 Chr5&chr12 plus
494- 0:	GWHTANWH020721	VIT_212s0057g00320.1	1e-166
494- 1:	GWHTANWH020728	VIT_212s0057g00380.1	6e-32
494- 2:	GWHTANWH020729	VIT_212s0057g00420.1	2e-175
494- 3:	GWHTANWH020730	VIT_212s0057g00440.1	5e-118
494- 4:	GWHTANWH020732	VIT_212s0057g00480.5	0
494- 5:	GWHTANWH020733	VIT_212s0057g00500.1	7e-135
494- 6:	GWHTANWH020734	VIT_212s0057g00510.1	0
494- 7:	GWHTANWH020735	VIT_212s0057g00520.3	0
494- 8:	GWHTANWH020737	VIT_212s0057g00530.1	0
494- 9:	GWHTANWH020738	VIT_212s0057g00550.4	7e-138
494- 10:	GWHTANWH020739	VIT_212s0057g00560.2	0
494- 11:	GWHTANWH020747	VIT_212s0057g00630.1	0
494- 12:	GWHTANWH020755	VIT_212s0057g00710.1	0
494- 13:	GWHTANWH020760	VIT_212s0057g00910.1	9e-25
494- 14:	GWHTANWH020764	VIT_212s0057g00940.4	0
494- 15:	GWHTANWH020767	VIT_212s0057g00950.1	3e-43
494- 16:	GWHTANWH020768	VIT_212s0057g00960.1	0
494- 17:	GWHTANWH020769	VIT_212s0057g00970.1	0
494- 18:	GWHTANWH020770	VIT_212s0057g00980.1	0
## Alignment 497: score=364.0 e_value=4.8e-19 N=9 Chr5&chr12 plus
497- 0:	GWHTANWH021429	VIT_212s0057g00320.1	7e-72
497- 1:	GWHTANWH021432	VIT_212s0057g00370.1	2e-17
497- 2:	GWHTANWH021434	VIT_212s0057g00480.5	0
497- 3:	GWHTANWH021440	VIT_212s0057g00520.3	0
497- 4:	GWHTANWH021442	VIT_212s0057g00550.4	1e-116
497- 5:	GWHTANWH021444	VIT_212s0057g00560.2	0
497- 6:	GWHTANWH021447	VIT_212s0057g00570.1	0
497- 7:	GWHTANWH021450	VIT_212s0057g00660.1	1e-26
497- 8:	GWHTANWH021469	VIT_212s0057g00750.1	3e-89
## Alignment 499: score=2922.0 e_value=4.5e-247 N=62 Chr5&chr12 minus
499- 0:	GWHTANWH020435	VIT_212s0134g00580.1	4e-120
499- 1:	GWHTANWH020436	VIT_212s0134g00570.1	2e-132
499- 2:	GWHTANWH020442	VIT_212s0134g00560.3	1e-156
499- 3:	GWHTANWH020443	VIT_212s0134g00550.1	0
499- 4:	GWHTANWH020450	VIT_212s0134g00530.1	4e-75
499- 5:	GWHTANWH020451	VIT_212s0134g00510.1	1e-122
499- 6:	GWHTANWH020452	VIT_212s0134g00500.3	5e-120
499- 7:	GWHTANWH020454	VIT_212s0134g00490.1	7e-86
499- 8:	GWHTANWH020456	VIT_212s0134g00480.3	2e-48
499- 9:	GWHTANWH020459	VIT_212s0134g00450.1	0
499- 10:	GWHTANWH020460	VIT_212s0134g00440.1	0
499- 11:	GWHTANWH020463	VIT_212s0134g00430.2	5e-89
499- 12:	GWHTANWH020464	VIT_212s0134g00420.1	0
499- 13:	GWHTANWH020465	VIT_212s0134g00410.1	2e-81
499- 14:	GWHTANWH020468	VIT_212s0134g00400.2	9e-40
499- 15:	GWHTANWH020470	VIT_212s0134g00270.1	1e-41
499- 16:	GWHTANWH020471	VIT_212s0134g00243.1	9e-58
499- 17:	GWHTANWH020475	VIT_212s0134g00240.1	1e-57
499- 18:	GWHTANWH020479	VIT_212s0134g00230.1	0
499- 19:	GWHTANWH020480	VIT_212s0134g00220.1	1e-140
499- 20:	GWHTANWH020481	VIT_212s0134g00210.1	0
499- 21:	GWHTANWH020482	VIT_212s0134g00170.1	1e-27
499- 22:	GWHTANWH020484	VIT_212s0134g00160.1	0
499- 23:	GWHTANWH020485	VIT_212s0134g00150.1	1e-61
499- 24:	GWHTANWH020486	VIT_212s0134g00115.1	6e-70
499- 25:	GWHTANWH020489	VIT_212s0134g00010.1	0
499- 26:	GWHTANWH020490	VIT_212s0059g02770.1	0
499- 27:	GWHTANWH020492	VIT_212s0059g02740.1	0
499- 28:	GWHTANWH020494	VIT_212s0059g02730.1	9e-84
499- 29:	GWHTANWH020495	VIT_212s0059g02710.1	4e-125
499- 30:	GWHTANWH020501	VIT_212s0059g02690.1	1e-37
499- 31:	GWHTANWH020502	VIT_212s0059g02680.1	0
499- 32:	GWHTANWH020503	VIT_212s0059g02675.1	4e-32
499- 33:	GWHTANWH020505	VIT_212s0059g02670.1	0
499- 34:	GWHTANWH020509	VIT_212s0059g02660.1	8e-25
499- 35:	GWHTANWH020510	VIT_212s0059g02650.1	5e-127
499- 36:	GWHTANWH020511	VIT_212s0059g02640.1	7e-64
499- 37:	GWHTANWH020513	VIT_212s0059g02570.1	6e-68
499- 38:	GWHTANWH020514	VIT_212s0059g02520.1	2e-167
499- 39:	GWHTANWH020516	VIT_212s0059g02510.1	3e-53
499- 40:	GWHTANWH020517	VIT_212s0059g02500.1	2e-171
499- 41:	GWHTANWH020519	VIT_212s0059g02490.1	0
499- 42:	GWHTANWH020520	VIT_212s0059g02480.1	1e-103
499- 43:	GWHTANWH020521	VIT_212s0059g02470.1	3e-165
499- 44:	GWHTANWH020522	VIT_212s0059g02460.1	0
499- 45:	GWHTANWH020523	VIT_212s0059g02450.5	6e-144
499- 46:	GWHTANWH020525	VIT_212s0059g02440.1	0
499- 47:	GWHTANWH020527	VIT_212s0059g02410.1	1e-130
499- 48:	GWHTANWH020528	VIT_212s0059g02400.1	3e-139
499- 49:	GWHTANWH020529	VIT_212s0059g02380.1	0
499- 50:	GWHTANWH020532	VIT_212s0059g02370.3	2e-51
499- 51:	GWHTANWH020533	VIT_212s0059g02360.3	7e-14
499- 52:	GWHTANWH020536	VIT_212s0059g02350.1	0
499- 53:	GWHTANWH020539	VIT_212s0059g02340.1	3e-165
499- 54:	GWHTANWH020542	VIT_212s0059g02320.1	3e-46
499- 55:	GWHTANWH020544	VIT_212s0059g02310.1	0
499- 56:	GWHTANWH020549	VIT_212s0059g02290.1	2e-71
499- 57:	GWHTANWH020551	VIT_212s0059g02280.1	2e-120
499- 58:	GWHTANWH020554	VIT_212s0059g02260.1	0
499- 59:	GWHTANWH020556	VIT_212s0059g02160.1	0
499- 60:	GWHTANWH020559	VIT_212s0059g02150.1	0
499- 61:	GWHTANWH020560	VIT_212s0059g02146.1	3e-34
## Alignment 504: score=5286.0 e_value=0 N=113 Chr5&chr13 plus
504- 0:	GWHTANWH019585	VIT_213s0019g00490.1	0
504- 1:	GWHTANWH019586	VIT_213s0019g00500.2	2e-134
504- 2:	GWHTANWH019593	VIT_213s0019g00510.1	0
504- 3:	GWHTANWH019596	VIT_213s0019g00520.3	1e-145
504- 4:	GWHTANWH019597	VIT_213s0019g00530.1	1e-91
504- 5:	GWHTANWH019598	VIT_213s0019g00540.1	2e-58
504- 6:	GWHTANWH019602	VIT_213s0019g00550.3	6e-88
504- 7:	GWHTANWH019605	VIT_213s0019g00580.1	4e-146
504- 8:	GWHTANWH019606	VIT_213s0019g00590.1	0
504- 9:	GWHTANWH019607	VIT_213s0019g00610.1	0
504- 10:	GWHTANWH019608	VIT_213s0019g00640.1	3e-54
504- 11:	GWHTANWH019609	VIT_213s0019g00680.1	0
504- 12:	GWHTANWH019610	VIT_213s0019g00690.1	2e-108
504- 13:	GWHTANWH019611	VIT_213s0019g00720.1	7e-154
504- 14:	GWHTANWH019612	VIT_213s0019g00740.1	0
504- 15:	GWHTANWH019613	VIT_213s0019g00760.1	2e-68
504- 16:	GWHTANWH019614	VIT_213s0019g00810.1	0
504- 17:	GWHTANWH019615	VIT_213s0019g00840.2	0
504- 18:	GWHTANWH019618	VIT_213s0019g00910.1	8e-112
504- 19:	GWHTANWH019620	VIT_213s0019g00920.1	8e-31
504- 20:	GWHTANWH019622	VIT_213s0019g00930.1	0
504- 21:	GWHTANWH019623	VIT_213s0019g00940.1	0
504- 22:	GWHTANWH019626	VIT_213s0019g00990.1	2e-30
504- 23:	GWHTANWH019627	VIT_213s0019g01040.1	2e-140
504- 24:	GWHTANWH019637	VIT_213s0019g01130.1	3e-26
504- 25:	GWHTANWH019649	VIT_213s0019g01260.1	0
504- 26:	GWHTANWH019669	VIT_213s0019g01490.1	2e-82
504- 27:	GWHTANWH019670	VIT_213s0019g01510.1	0
504- 28:	GWHTANWH019671	VIT_213s0019g01530.1	0
504- 29:	GWHTANWH019675	VIT_213s0019g01610.1	0
504- 30:	GWHTANWH019678	VIT_213s0019g01650.1	1e-144
504- 31:	GWHTANWH019679	VIT_213s0019g01670.3	0
504- 32:	GWHTANWH019681	VIT_213s0019g01700.1	0
504- 33:	GWHTANWH019686	VIT_213s0019g01820.2	2e-108
504- 34:	GWHTANWH019687	VIT_213s0019g01840.1	0
504- 35:	GWHTANWH019688	VIT_213s0019g01860.1	0
504- 36:	GWHTANWH019694	VIT_213s0019g01870.1	7e-26
504- 37:	GWHTANWH019698	VIT_213s0019g01890.1	2e-35
504- 38:	GWHTANWH019699	VIT_213s0019g01900.2	1e-95
504- 39:	GWHTANWH019700	VIT_213s0019g01960.1	3e-171
504- 40:	GWHTANWH019701	VIT_213s0019g01980.1	0
504- 41:	GWHTANWH019707	VIT_213s0019g01990.1	0
504- 42:	GWHTANWH019708	VIT_213s0019g02000.1	0
504- 43:	GWHTANWH019709	VIT_213s0019g02020.1	1e-118
504- 44:	GWHTANWH019710	VIT_213s0019g02030.1	9e-82
504- 45:	GWHTANWH019711	VIT_213s0019g02040.1	0
504- 46:	GWHTANWH019718	VIT_213s0019g02050.4	0
504- 47:	GWHTANWH019719	VIT_213s0019g02060.1	2e-101
504- 48:	GWHTANWH019720	VIT_213s0019g02070.4	0
504- 49:	GWHTANWH019721	VIT_213s0019g02080.1	2e-134
504- 50:	GWHTANWH019722	VIT_213s0019g02090.1	2e-100
504- 51:	GWHTANWH019726	VIT_213s0019g02110.1	0
504- 52:	GWHTANWH019727	VIT_213s0019g02120.1	1e-70
504- 53:	GWHTANWH019730	VIT_213s0019g02130.1	7e-124
504- 54:	GWHTANWH019732	VIT_213s0019g02200.1	8e-171
504- 55:	GWHTANWH019733	VIT_213s0019g02230.1	6e-128
504- 56:	GWHTANWH019737	VIT_213s0019g02250.1	0
504- 57:	GWHTANWH019738	VIT_213s0019g02260.2	0
504- 58:	GWHTANWH019739	VIT_213s0019g02270.1	5e-32
504- 59:	GWHTANWH019741	VIT_213s0019g02280.1	0
504- 60:	GWHTANWH019742	VIT_213s0019g02290.1	3e-107
504- 61:	GWHTANWH019743	VIT_213s0019g02310.1	4e-123
504- 62:	GWHTANWH019744	VIT_213s0019g02330.1	0
504- 63:	GWHTANWH019749	VIT_213s0019g02350.1	1e-110
504- 64:	GWHTANWH019753	VIT_213s0019g02360.1	0
504- 65:	GWHTANWH019754	VIT_213s0019g02370.2	6e-143
504- 66:	GWHTANWH019756	VIT_213s0019g02380.1	8e-145
504- 67:	GWHTANWH019758	VIT_213s0019g02390.2	0
504- 68:	GWHTANWH019760	VIT_213s0019g02400.1	0
504- 69:	GWHTANWH019761	VIT_213s0019g02410.1	0
504- 70:	GWHTANWH019762	VIT_213s0019g02430.1	0
504- 71:	GWHTANWH019764	VIT_213s0019g02440.12	0
504- 72:	GWHTANWH019765	VIT_213s0019g02460.4	0
504- 73:	GWHTANWH019767	VIT_213s0019g02470.1	3e-142
504- 74:	GWHTANWH019768	VIT_213s0019g02640.1	0
504- 75:	GWHTANWH019770	VIT_213s0019g02660.1	3e-23
504- 76:	GWHTANWH019771	VIT_213s0019g02680.2	8e-31
504- 77:	GWHTANWH019772	VIT_213s0019g02690.1	9e-37
504- 78:	GWHTANWH019774	VIT_213s0019g02700.1	7e-66
504- 79:	GWHTANWH019776	VIT_213s0019g02710.1	0
504- 80:	GWHTANWH019777	VIT_213s0019g02720.3	4e-133
504- 81:	GWHTANWH019778	VIT_213s0019g02730.1	6e-142
504- 82:	GWHTANWH019779	VIT_213s0019g02795.1	4e-116
504- 83:	GWHTANWH019781	VIT_213s0019g02810.1	2e-138
504- 84:	GWHTANWH019782	VIT_213s0019g02940.1	0
504- 85:	GWHTANWH019786	VIT_213s0019g03020.1	0
504- 86:	GWHTANWH019791	VIT_213s0019g03090.1	5e-77
504- 87:	GWHTANWH019794	VIT_213s0019g03180.1	0
504- 88:	GWHTANWH019795	VIT_213s0019g03190.2	6e-97
504- 89:	GWHTANWH019796	VIT_213s0019g03200.1	5e-160
504- 90:	GWHTANWH019798	VIT_213s0019g03210.1	3e-95
504- 91:	GWHTANWH019799	VIT_213s0019g03220.3	0
504- 92:	GWHTANWH019800	VIT_213s0019g03230.1	1e-46
504- 93:	GWHTANWH019801	VIT_213s0019g03250.1	0
504- 94:	GWHTANWH019802	VIT_213s0019g03260.1	2e-75
504- 95:	GWHTANWH019806	VIT_213s0019g03270.1	0
504- 96:	GWHTANWH019808	VIT_213s0019g03280.1	7e-132
504- 97:	GWHTANWH019809	VIT_213s0019g03290.2	0
504- 98:	GWHTANWH019810	VIT_213s0019g03300.1	2e-159
504- 99:	GWHTANWH019811	VIT_213s0019g03310.1	6e-81
504-100:	GWHTANWH019812	VIT_213s0019g03320.1	4e-111
504-101:	GWHTANWH019813	VIT_213s0019g03330.4	0
504-102:	GWHTANWH019814	VIT_213s0019g03350.1	0
504-103:	GWHTANWH019815	VIT_213s0019g03360.1	0
504-104:	GWHTANWH019819	VIT_213s0019g03370.2	1e-127
504-105:	GWHTANWH019820	VIT_213s0019g03380.1	0
504-106:	GWHTANWH019821	VIT_213s0019g03390.2	0
504-107:	GWHTANWH019822	VIT_213s0019g03400.1	4e-112
504-108:	GWHTANWH019823	VIT_213s0019g03410.1	0
504-109:	GWHTANWH019824	VIT_213s0019g03420.1	1e-78
504-110:	GWHTANWH019825	VIT_213s0019g03430.1	0
504-111:	GWHTANWH019826	VIT_213s0019g03450.1	8e-82
504-112:	GWHTANWH019828	VIT_213s0019g03460.1	3e-59
## Alignment 524: score=7782.0 e_value=0 N=167 Chr5&chr19 plus
524- 0:	GWHTANWH021199	VIT_219s0090g00030.1	3e-139
524- 1:	GWHTANWH021201	VIT_219s0090g00040.1	6e-157
524- 2:	GWHTANWH021213	VIT_219s0090g00050.1	3e-86
524- 3:	GWHTANWH021214	VIT_219s0090g00060.1	0
524- 4:	GWHTANWH021215	VIT_219s0090g00070.1	7e-163
524- 5:	GWHTANWH021216	VIT_219s0090g00120.1	3e-155
524- 6:	GWHTANWH021222	VIT_219s0090g00240.1	0
524- 7:	GWHTANWH021224	VIT_219s0090g00270.1	6e-12
524- 8:	GWHTANWH021225	VIT_219s0090g00280.2	0
524- 9:	GWHTANWH021227	VIT_219s0090g00300.1	0
524- 10:	GWHTANWH021228	VIT_219s0090g00310.1	6e-38
524- 11:	GWHTANWH021229	VIT_219s0090g00330.4	8e-144
524- 12:	GWHTANWH021230	VIT_219s0090g00340.1	0
524- 13:	GWHTANWH021232	VIT_219s0090g00350.1	2e-121
524- 14:	GWHTANWH021245	VIT_219s0090g00360.1	3e-40
524- 15:	GWHTANWH021246	VIT_219s0090g00370.1	0
524- 16:	GWHTANWH021247	VIT_219s0090g00380.2	4e-132
524- 17:	GWHTANWH021248	VIT_219s0090g00390.1	8e-105
524- 18:	GWHTANWH021249	VIT_219s0090g00400.1	6e-85
524- 19:	GWHTANWH021252	VIT_219s0090g00410.1	0
524- 20:	GWHTANWH021256	VIT_219s0090g00420.3	1e-66
524- 21:	GWHTANWH021259	VIT_219s0090g00440.1	0
524- 22:	GWHTANWH021260	VIT_219s0090g00450.1	8e-166
524- 23:	GWHTANWH021261	VIT_219s0090g00460.1	0
524- 24:	GWHTANWH021264	VIT_219s0090g00470.2	2e-87
524- 25:	GWHTANWH021266	VIT_219s0090g00480.1	5e-166
524- 26:	GWHTANWH021267	VIT_219s0090g00510.4	3e-71
524- 27:	GWHTANWH021269	VIT_219s0090g00530.1	2e-114
524- 28:	GWHTANWH021278	VIT_219s0090g00560.1	0
524- 29:	GWHTANWH021279	VIT_219s0090g00570.1	4e-97
524- 30:	GWHTANWH021280	VIT_219s0090g00580.1	6e-84
524- 31:	GWHTANWH021281	VIT_219s0090g00590.1	1e-86
524- 32:	GWHTANWH021282	VIT_219s0090g00610.1	0
524- 33:	GWHTANWH021283	VIT_219s0090g00630.1	2e-142
524- 34:	GWHTANWH021284	VIT_219s0090g00640.1	2e-66
524- 35:	GWHTANWH021286	VIT_219s0090g00660.1	3e-167
524- 36:	GWHTANWH021293	VIT_219s0090g00670.1	0
524- 37:	GWHTANWH021294	VIT_219s0090g00690.1	0
524- 38:	GWHTANWH021296	VIT_219s0090g00700.1	1e-14
524- 39:	GWHTANWH021297	VIT_219s0090g00750.1	0
524- 40:	GWHTANWH021299	VIT_219s0090g00770.1	2e-166
524- 41:	GWHTANWH021304	VIT_219s0090g00810.1	0
524- 42:	GWHTANWH021306	VIT_219s0090g00820.1	2e-150
524- 43:	GWHTANWH021307	VIT_219s0090g00830.1	0
524- 44:	GWHTANWH021315	VIT_219s0090g00840.1	5e-147
524- 45:	GWHTANWH021316	VIT_219s0090g00850.7	0
524- 46:	GWHTANWH021317	VIT_219s0090g00870.1	0
524- 47:	GWHTANWH021318	VIT_219s0090g00885.1	5e-55
524- 48:	GWHTANWH021325	VIT_219s0090g00900.1	6e-156
524- 49:	GWHTANWH021326	VIT_219s0090g00910.1	8e-112
524- 50:	GWHTANWH021339	VIT_219s0090g00920.7	0
524- 51:	GWHTANWH021340	VIT_219s0090g00930.1	0
524- 52:	GWHTANWH021341	VIT_219s0090g00940.2	1e-148
524- 53:	GWHTANWH021344	VIT_219s0090g00950.1	4e-139
524- 54:	GWHTANWH021350	VIT_219s0090g00960.1	2e-69
524- 55:	GWHTANWH021351	VIT_219s0090g00970.1	0
524- 56:	GWHTANWH021352	VIT_219s0090g00990.1	7e-67
524- 57:	GWHTANWH021354	VIT_219s0090g01000.1	0
524- 58:	GWHTANWH021357	VIT_219s0090g01010.1	2e-55
524- 59:	GWHTANWH021358	VIT_219s0090g01030.1	0
524- 60:	GWHTANWH021361	VIT_219s0090g01040.1	2e-10
524- 61:	GWHTANWH021362	VIT_219s0090g01050.1	0
524- 62:	GWHTANWH021369	VIT_219s0090g01070.1	0
524- 63:	GWHTANWH021370	VIT_219s0090g01080.1	9e-44
524- 64:	GWHTANWH021372	VIT_219s0090g01120.1	0
524- 65:	GWHTANWH021373	VIT_219s0090g01130.1	0
524- 66:	GWHTANWH021374	VIT_219s0090g01150.1	3e-60
524- 67:	GWHTANWH021375	VIT_219s0090g01160.1	0
524- 68:	GWHTANWH021376	VIT_219s0090g01170.1	6e-59
524- 69:	GWHTANWH021378	VIT_219s0090g01190.2	8e-142
524- 70:	GWHTANWH021379	VIT_219s0090g01200.1	6e-45
524- 71:	GWHTANWH021380	VIT_219s0090g01230.1	0
524- 72:	GWHTANWH021385	VIT_219s0090g01240.1	0
524- 73:	GWHTANWH021387	VIT_219s0090g01250.2	0
524- 74:	GWHTANWH021388	VIT_219s0090g01260.2	0
524- 75:	GWHTANWH021390	VIT_219s0090g01280.1	0
524- 76:	GWHTANWH021393	VIT_219s0090g01290.2	0
524- 77:	GWHTANWH021395	VIT_219s0090g01300.2	1e-145
524- 78:	GWHTANWH021396	VIT_219s0090g01310.1	0
524- 79:	GWHTANWH021397	VIT_219s0090g01320.1	0
524- 80:	GWHTANWH021398	VIT_219s0090g01330.1	3e-40
524- 81:	GWHTANWH021399	VIT_219s0090g01340.2	3e-06
524- 82:	GWHTANWH021401	VIT_219s0090g01360.1	8e-06
524- 83:	GWHTANWH021406	VIT_219s0090g01390.1	2e-98
524- 84:	GWHTANWH021409	VIT_219s0090g01430.1	0
524- 85:	GWHTANWH021424	VIT_219s0090g01440.1	0
524- 86:	GWHTANWH021426	VIT_219s0090g01460.1	6e-125
524- 87:	GWHTANWH021428	VIT_219s0090g01480.1	0
524- 88:	GWHTANWH021430	VIT_219s0090g01510.1	5e-109
524- 89:	GWHTANWH021434	VIT_219s0090g01660.1	0
524- 90:	GWHTANWH021440	VIT_219s0090g01690.1	0
524- 91:	GWHTANWH021441	VIT_219s0090g01700.1	3e-90
524- 92:	GWHTANWH021442	VIT_219s0090g01720.2	0
524- 93:	GWHTANWH021443	VIT_219s0090g01730.1	1e-52
524- 94:	GWHTANWH021444	VIT_219s0090g01740.4	0
524- 95:	GWHTANWH021445	VIT_219s0090g01750.1	6e-35
524- 96:	GWHTANWH021446	VIT_219s0090g01770.6	0
524- 97:	GWHTANWH021447	VIT_219s0090g01780.4	0
524- 98:	GWHTANWH021448	VIT_219s0090g01790.1	2e-173
524- 99:	GWHTANWH021450	VIT_219s0090g01810.1	1e-43
524-100:	GWHTANWH021451	VIT_219s0090g01820.1	0
524-101:	GWHTANWH021464	VIT_219s0090g01870.1	0
524-102:	GWHTANWH021475	VIT_219s0015g00010.1	0
524-103:	GWHTANWH021490	VIT_219s0015g00100.1	9e-176
524-104:	GWHTANWH021492	VIT_219s0015g00130.1	0
524-105:	GWHTANWH021497	VIT_219s0015g00140.2	4e-97
524-106:	GWHTANWH021498	VIT_219s0015g00150.1	1e-142
524-107:	GWHTANWH021499	VIT_219s0015g00160.1	0
524-108:	GWHTANWH021500	VIT_219s0015g00170.1	0
524-109:	GWHTANWH021501	VIT_219s0015g00180.1	2e-171
524-110:	GWHTANWH021502	VIT_219s0015g00190.1	1e-167
524-111:	GWHTANWH021503	VIT_219s0015g00260.1	2e-169
524-112:	GWHTANWH021506	VIT_219s0015g00270.1	1e-49
524-113:	GWHTANWH021509	VIT_219s0015g00280.2	4e-120
524-114:	GWHTANWH021513	VIT_219s0015g00300.1	2e-35
524-115:	GWHTANWH021520	VIT_219s0015g00340.1	6e-33
524-116:	GWHTANWH021540	VIT_219s0015g00380.1	0
524-117:	GWHTANWH021550	VIT_219s0015g00430.1	0
524-118:	GWHTANWH021551	VIT_219s0015g00440.2	9e-90
524-119:	GWHTANWH021552	VIT_219s0015g00450.1	2e-148
524-120:	GWHTANWH021563	VIT_219s0015g00500.1	0
524-121:	GWHTANWH021564	VIT_219s0015g00510.2	0
524-122:	GWHTANWH021565	VIT_219s0015g00520.1	6e-106
524-123:	GWHTANWH021566	VIT_219s0015g00530.1	3e-143
524-124:	GWHTANWH021571	VIT_219s0015g00550.5	3e-129
524-125:	GWHTANWH021573	VIT_219s0015g00570.1	0
524-126:	GWHTANWH021574	VIT_219s0015g00580.1	2e-54
524-127:	GWHTANWH021575	VIT_219s0015g00600.1	8e-131
524-128:	GWHTANWH021577	VIT_219s0015g00610.1	0
524-129:	GWHTANWH021578	VIT_219s0015g00620.1	0
524-130:	GWHTANWH021579	VIT_219s0015g00630.1	2e-80
524-131:	GWHTANWH021580	VIT_219s0015g00640.1	0
524-132:	GWHTANWH021581	VIT_219s0015g00650.1	0
524-133:	GWHTANWH021582	VIT_219s0015g00660.1	1e-98
524-134:	GWHTANWH021583	VIT_219s0015g00670.1	0
524-135:	GWHTANWH021585	VIT_219s0015g00690.4	1e-31
524-136:	GWHTANWH021586	VIT_219s0015g00700.3	7e-116
524-137:	GWHTANWH021587	VIT_219s0015g00710.1	0
524-138:	GWHTANWH021590	VIT_219s0015g00730.1	0
524-139:	GWHTANWH021596	VIT_219s0015g00740.1	2e-180
524-140:	GWHTANWH021597	VIT_219s0015g00750.1	3e-148
524-141:	GWHTANWH021607	VIT_219s0015g00760.3	0
524-142:	GWHTANWH021608	VIT_219s0015g00770.4	0
524-143:	GWHTANWH021609	VIT_219s0015g00780.1	0
524-144:	GWHTANWH021610	VIT_219s0015g00830.1	6e-155
524-145:	GWHTANWH021611	VIT_219s0015g00850.1	0
524-146:	GWHTANWH021616	VIT_219s0015g00900.1	0
524-147:	GWHTANWH021618	VIT_219s0015g00910.1	2e-119
524-148:	GWHTANWH021619	VIT_219s0015g00920.1	2e-148
524-149:	GWHTANWH021620	VIT_219s0015g00930.1	3e-163
524-150:	GWHTANWH021621	VIT_219s0015g00940.1	0
524-151:	GWHTANWH021623	VIT_219s0015g00950.2	8e-158
524-152:	GWHTANWH021624	VIT_219s0015g00960.1	0
524-153:	GWHTANWH021625	VIT_219s0015g00970.1	0
524-154:	GWHTANWH021627	VIT_219s0015g00980.1	3e-76
524-155:	GWHTANWH021628	VIT_219s0015g01000.1	0
524-156:	GWHTANWH021629	VIT_219s0015g01010.1	0
524-157:	GWHTANWH021630	VIT_219s0015g01030.1	1e-16
524-158:	GWHTANWH021655	VIT_219s0015g01040.1	1e-24
524-159:	GWHTANWH021656	VIT_219s0015g01050.1	1e-24
524-160:	GWHTANWH021657	VIT_219s0015g01070.1	3e-153
524-161:	GWHTANWH021658	VIT_219s0015g01090.2	0
524-162:	GWHTANWH021659	VIT_219s0015g01100.1	2e-104
524-163:	GWHTANWH021660	VIT_219s0015g01110.2	2e-128
524-164:	GWHTANWH021661	VIT_219s0015g01120.1	0
524-165:	GWHTANWH021662	VIT_219s0015g01130.1	8e-55
524-166:	GWHTANWH021664	VIT_219s0015g01150.2	0
## Alignment 525: score=2282.0 e_value=4.8e-188 N=49 Chr5&chr19 plus
525- 0:	GWHTANWH021072	VIT_219s0014g03760.1	1e-32
525- 1:	GWHTANWH021080	VIT_219s0014g03790.1	0
525- 2:	GWHTANWH021081	VIT_219s0014g03820.1	2e-137
525- 3:	GWHTANWH021094	VIT_219s0014g03900.1	2e-56
525- 4:	GWHTANWH021095	VIT_219s0014g03925.1	1e-17
525- 5:	GWHTANWH021097	VIT_219s0014g03930.1	0
525- 6:	GWHTANWH021098	VIT_219s0014g03940.1	6e-42
525- 7:	GWHTANWH021100	VIT_219s0014g03960.1	1e-49
525- 8:	GWHTANWH021105	VIT_219s0014g03970.1	3e-53
525- 9:	GWHTANWH021107	VIT_219s0014g04010.1	2e-14
525- 10:	GWHTANWH021111	VIT_219s0014g04160.1	3e-114
525- 11:	GWHTANWH021112	VIT_219s0014g04165.1	1e-49
525- 12:	GWHTANWH021119	VIT_219s0014g04200.1	4e-45
525- 13:	GWHTANWH021125	VIT_219s0014g04240.2	0
525- 14:	GWHTANWH021129	VIT_219s0014g04270.1	0
525- 15:	GWHTANWH021130	VIT_219s0014g04290.1	3e-103
525- 16:	GWHTANWH021137	VIT_219s0014g04410.1	2e-90
525- 17:	GWHTANWH021139	VIT_219s0014g04500.1	2e-129
525- 18:	GWHTANWH021143	VIT_219s0014g04540.1	1e-38
525- 19:	GWHTANWH021146	VIT_219s0014g04630.1	0
525- 20:	GWHTANWH021149	VIT_219s0014g04660.1	4e-137
525- 21:	GWHTANWH021150	VIT_219s0014g04670.2	2e-127
525- 22:	GWHTANWH021151	VIT_219s0014g04680.1	0
525- 23:	GWHTANWH021152	VIT_219s0014g04690.2	0
525- 24:	GWHTANWH021154	VIT_219s0014g04720.1	8e-79
525- 25:	GWHTANWH021157	VIT_219s0014g04730.2	3e-68
525- 26:	GWHTANWH021158	VIT_219s0014g04740.1	0
525- 27:	GWHTANWH021159	VIT_219s0014g04750.1	0
525- 28:	GWHTANWH021160	VIT_219s0014g04770.2	7e-63
525- 29:	GWHTANWH021161	VIT_219s0014g04780.1	9e-17
525- 30:	GWHTANWH021162	VIT_219s0014g04790.1	4e-51
525- 31:	GWHTANWH021164	VIT_219s0014g04800.1	0
525- 32:	GWHTANWH021167	VIT_219s0014g04900.1	1e-169
525- 33:	GWHTANWH021170	VIT_219s0014g04940.1	0
525- 34:	GWHTANWH021171	VIT_219s0014g04960.2	0
525- 35:	GWHTANWH021172	VIT_219s0014g04970.1	9e-102
525- 36:	GWHTANWH021174	VIT_219s0014g04980.1	2e-163
525- 37:	GWHTANWH021175	VIT_219s0014g05000.1	0
525- 38:	GWHTANWH021176	VIT_219s0014g05010.1	3e-37
525- 39:	GWHTANWH021178	VIT_219s0014g05020.1	4e-10
525- 40:	GWHTANWH021185	VIT_219s0014g05030.1	5e-07
525- 41:	GWHTANWH021186	VIT_219s0014g05040.2	0
525- 42:	GWHTANWH021187	VIT_219s0014g05050.1	5e-99
525- 43:	GWHTANWH021188	VIT_219s0014g05070.1	0
525- 44:	GWHTANWH021189	VIT_219s0014g05080.1	2e-86
525- 45:	GWHTANWH021193	VIT_219s0014g05100.1	1e-134
525- 46:	GWHTANWH021194	VIT_219s0014g05110.1	4e-173
525- 47:	GWHTANWH021195	VIT_219s0014g05130.1	0
525- 48:	GWHTANWH021196	VIT_219s0014g05135.1	0
## Alignment 528: score=709.0 e_value=1.1e-35 N=15 Chr5&chr19 plus
528- 0:	GWHTANWH021772	VIT_219s0015g01740.1	0
528- 1:	GWHTANWH021775	VIT_219s0015g01750.4	0
528- 2:	GWHTANWH021777	VIT_219s0015g01760.1	3e-74
528- 3:	GWHTANWH021778	VIT_219s0015g01770.1	2e-157
528- 4:	GWHTANWH021779	VIT_219s0015g01780.1	2e-88
528- 5:	GWHTANWH021781	VIT_219s0015g01790.2	0
528- 6:	GWHTANWH021782	VIT_219s0015g01800.1	0
528- 7:	GWHTANWH021783	VIT_219s0015g01810.2	0
528- 8:	GWHTANWH021784	VIT_219s0015g01830.1	0
528- 9:	GWHTANWH021786	VIT_219s0015g01850.1	0
528- 10:	GWHTANWH021787	VIT_219s0015g01870.2	0
528- 11:	GWHTANWH021789	VIT_219s0015g01890.1	0
528- 12:	GWHTANWH021790	VIT_219s0015g01900.1	4e-103
528- 13:	GWHTANWH021792	VIT_219s0015g01910.1	0
528- 14:	GWHTANWH021795	VIT_219s0015g01930.1	0
## Alignment 545: score=1089.0 e_value=1.3e-79 N=26 Chr5&chr6 plus
545- 0:	GWHTANWH019657	VIT_206s0004g04750.1	1e-129
545- 1:	GWHTANWH019664	VIT_206s0004g04800.1	7e-156
545- 2:	GWHTANWH019665	VIT_206s0004g04810.1	0
545- 3:	GWHTANWH019675	VIT_206s0004g04850.1	0
545- 4:	GWHTANWH019678	VIT_206s0004g04860.1	1e-143
545- 5:	GWHTANWH019679	VIT_206s0004g04940.1	0
545- 6:	GWHTANWH019681	VIT_206s0004g04950.1	0
545- 7:	GWHTANWH019694	VIT_206s0004g05055.1	6e-18
545- 8:	GWHTANWH019698	VIT_206s0004g05065.1	7e-14
545- 9:	GWHTANWH019700	VIT_206s0004g05080.1	4e-121
545- 10:	GWHTANWH019705	VIT_206s0004g05090.1	2e-129
545- 11:	GWHTANWH019708	VIT_206s0004g05100.1	0
545- 12:	GWHTANWH019711	VIT_206s0004g05170.1	0
545- 13:	GWHTANWH019718	VIT_206s0004g05180.1	0
545- 14:	GWHTANWH019727	VIT_206s0004g05270.1	7e-48
545- 15:	GWHTANWH019730	VIT_206s0004g05340.3	2e-130
545- 16:	GWHTANWH019732	VIT_206s0004g05460.2	1e-154
545- 17:	GWHTANWH019743	VIT_206s0004g05480.1	1e-120
545- 18:	GWHTANWH019761	VIT_206s0004g05530.1	0
545- 19:	GWHTANWH019767	VIT_206s0004g05550.2	2e-134
545- 20:	GWHTANWH019771	VIT_206s0004g05650.2	6e-32
545- 21:	GWHTANWH019778	VIT_206s0004g05740.2	3e-39
545- 22:	GWHTANWH019779	VIT_206s0004g05780.1	3e-128
545- 23:	GWHTANWH019795	VIT_206s0004g05850.1	5e-59
545- 24:	GWHTANWH019806	VIT_206s0004g05910.1	5e-178
545- 25:	GWHTANWH019807	VIT_206s0004g05920.1	0
## Alignment 554: score=779.0 e_value=1.3e-47 N=18 Chr5&chr8 plus
554- 0:	GWHTANWH019665	VIT_208s0007g00420.3	0
554- 1:	GWHTANWH019669	VIT_208s0007g00430.1	4e-48
554- 2:	GWHTANWH019678	VIT_208s0007g00440.1	4e-144
554- 3:	GWHTANWH019679	VIT_208s0007g00500.4	3e-166
554- 4:	GWHTANWH019681	VIT_208s0007g00510.2	0
554- 5:	GWHTANWH019694	VIT_208s0007g00580.1	6e-09
554- 6:	GWHTANWH019701	VIT_208s0007g00700.1	0
554- 7:	GWHTANWH019705	VIT_208s0007g00720.1	2e-115
554- 8:	GWHTANWH019709	VIT_208s0007g00760.1	6e-113
554- 9:	GWHTANWH019711	VIT_208s0007g00810.1	0
554- 10:	GWHTANWH019718	VIT_208s0007g00840.2	0
554- 11:	GWHTANWH019726	VIT_208s0007g00870.1	0
554- 12:	GWHTANWH019727	VIT_208s0007g00880.1	5e-71
554- 13:	GWHTANWH019730	VIT_208s0007g00890.1	4e-118
554- 14:	GWHTANWH019741	VIT_208s0007g00930.1	0
554- 15:	GWHTANWH019742	VIT_208s0007g00960.1	0
554- 16:	GWHTANWH019743	VIT_208s0007g00970.1	9e-109
554- 17:	GWHTANWH019753	VIT_208s0007g01060.1	0
## Alignment 575: score=944.0 e_value=4.6e-65 N=22 Chr6&chr13 plus
575- 0:	GWHTANWH022543	VIT_213s0019g01610.1	3e-63
575- 1:	GWHTANWH022548	VIT_213s0019g01650.1	1e-176
575- 2:	GWHTANWH022558	VIT_213s0019g01670.3	0
575- 3:	GWHTANWH022560	VIT_213s0019g01700.1	0
575- 4:	GWHTANWH022562	VIT_213s0019g01710.2	0
575- 5:	GWHTANWH022564	VIT_213s0019g01810.1	2e-169
575- 6:	GWHTANWH022586	VIT_213s0019g01870.1	3e-13
575- 7:	GWHTANWH022588	VIT_213s0019g01890.1	6e-17
575- 8:	GWHTANWH022589	VIT_213s0019g01920.1	0
575- 9:	GWHTANWH022591	VIT_213s0019g01960.1	9e-133
575- 10:	GWHTANWH022592	VIT_213s0019g01980.1	2e-95
575- 11:	GWHTANWH022593	VIT_213s0019g02000.1	0
575- 12:	GWHTANWH022610	VIT_213s0019g02040.1	3e-99
575- 13:	GWHTANWH022630	VIT_213s0019g02050.4	0
575- 14:	GWHTANWH022636	VIT_213s0019g02110.1	2e-129
575- 15:	GWHTANWH022637	VIT_213s0019g02120.1	3e-11
575- 16:	GWHTANWH022640	VIT_213s0019g02130.1	4e-114
575- 17:	GWHTANWH022644	VIT_213s0019g02170.1	1e-90
575- 18:	GWHTANWH022658	VIT_213s0019g02200.1	2e-174
575- 19:	GWHTANWH022659	VIT_213s0019g02210.1	8e-174
575- 20:	GWHTANWH022660	VIT_213s0019g02310.1	4e-171
575- 21:	GWHTANWH022663	VIT_213s0019g02410.1	3e-158
## Alignment 590: score=9870.0 e_value=0 N=208 Chr6&chr6 plus
590- 0:	GWHTANWH022295	VIT_206s0004g03210.1	3e-31
590- 1:	GWHTANWH022299	VIT_206s0004g03220.2	1e-169
590- 2:	GWHTANWH022305	VIT_206s0004g03250.1	3e-74
590- 3:	GWHTANWH022306	VIT_206s0004g03260.1	0
590- 4:	GWHTANWH022307	VIT_206s0004g03270.1	1e-167
590- 5:	GWHTANWH022309	VIT_206s0004g03280.1	1e-71
590- 6:	GWHTANWH022310	VIT_206s0004g03290.3	5e-76
590- 7:	GWHTANWH022311	VIT_206s0004g03300.1	0
590- 8:	GWHTANWH022315	VIT_206s0004g03310.2	0
590- 9:	GWHTANWH022322	VIT_206s0004g03320.1	0
590- 10:	GWHTANWH022330	VIT_206s0004g03330.1	1e-75
590- 11:	GWHTANWH022333	VIT_206s0004g03360.1	0
590- 12:	GWHTANWH022337	VIT_206s0004g03370.1	3e-137
590- 13:	GWHTANWH022339	VIT_206s0004g03380.1	2e-120
590- 14:	GWHTANWH022340	VIT_206s0004g03390.2	3e-173
590- 15:	GWHTANWH022341	VIT_206s0004g03400.3	0
590- 16:	GWHTANWH022342	VIT_206s0004g03410.1	7e-99
590- 17:	GWHTANWH022343	VIT_206s0004g03420.1	2e-127
590- 18:	GWHTANWH022344	VIT_206s0004g03430.1	0
590- 19:	GWHTANWH022345	VIT_206s0004g03440.1	9e-112
590- 20:	GWHTANWH022346	VIT_206s0004g03450.1	0
590- 21:	GWHTANWH022348	VIT_206s0004g03460.1	6e-136
590- 22:	GWHTANWH022351	VIT_206s0004g03470.1	3e-71
590- 23:	GWHTANWH022354	VIT_206s0004g03520.1	0
590- 24:	GWHTANWH022364	VIT_206s0004g03540.1	0
590- 25:	GWHTANWH022368	VIT_206s0004g03550.3	9e-164
590- 26:	GWHTANWH022370	VIT_206s0004g03580.3	0
590- 27:	GWHTANWH022371	VIT_206s0004g03590.1	0
590- 28:	GWHTANWH022373	VIT_206s0004g03600.1	0
590- 29:	GWHTANWH022378	VIT_206s0004g03610.1	7e-06
590- 30:	GWHTANWH022381	VIT_206s0004g03620.1	0
590- 31:	GWHTANWH022383	VIT_206s0004g03630.1	0
590- 32:	GWHTANWH022384	VIT_206s0004g03640.3	0
590- 33:	GWHTANWH022385	VIT_206s0004g03650.2	0
590- 34:	GWHTANWH022386	VIT_206s0004g03670.1	0
590- 35:	GWHTANWH022387	VIT_206s0004g03700.1	0
590- 36:	GWHTANWH022388	VIT_206s0004g03710.1	0
590- 37:	GWHTANWH022393	VIT_206s0004g03750.1	2e-151
590- 38:	GWHTANWH022396	VIT_206s0004g03770.1	6e-98
590- 39:	GWHTANWH022398	VIT_206s0004g03780.1	7e-48
590- 40:	GWHTANWH022400	VIT_206s0004g03790.1	0
590- 41:	GWHTANWH022401	VIT_206s0004g03800.1	0
590- 42:	GWHTANWH022402	VIT_206s0004g03810.5	0
590- 43:	GWHTANWH022404	VIT_206s0004g03820.1	6e-135
590- 44:	GWHTANWH022410	VIT_206s0004g03870.1	3e-77
590- 45:	GWHTANWH022411	VIT_206s0004g03880.1	2e-51
590- 46:	GWHTANWH022412	VIT_206s0004g03890.1	2e-68
590- 47:	GWHTANWH022413	VIT_206s0004g03900.1	0
590- 48:	GWHTANWH022415	VIT_206s0004g03910.1	5e-49
590- 49:	GWHTANWH022416	VIT_206s0004g03920.1	0
590- 50:	GWHTANWH022417	VIT_206s0004g03940.1	0
590- 51:	GWHTANWH022418	VIT_206s0004g03970.1	0
590- 52:	GWHTANWH022419	VIT_206s0004g03980.1	0
590- 53:	GWHTANWH022420	VIT_206s0004g03990.1	2e-165
590- 54:	GWHTANWH022421	VIT_206s0004g04000.1	0
590- 55:	GWHTANWH022422	VIT_206s0004g04010.1	0
590- 56:	GWHTANWH022423	VIT_206s0004g04030.1	8e-91
590- 57:	GWHTANWH022424	VIT_206s0004g04040.1	0
590- 58:	GWHTANWH022428	VIT_206s0004g04060.1	1e-123
590- 59:	GWHTANWH022431	VIT_206s0004g04070.1	0
590- 60:	GWHTANWH022432	VIT_206s0004g04080.1	0
590- 61:	GWHTANWH022433	VIT_206s0004g04090.2	4e-81
590- 62:	GWHTANWH022435	VIT_206s0004g04110.1	3e-148
590- 63:	GWHTANWH022437	VIT_206s0004g04120.1	1e-136
590- 64:	GWHTANWH022438	VIT_206s0004g04130.12	1e-73
590- 65:	GWHTANWH022439	VIT_206s0004g04140.1	3e-90
590- 66:	GWHTANWH022442	VIT_206s0004g04150.1	1e-161
590- 67:	GWHTANWH022443	VIT_206s0004g04160.1	0
590- 68:	GWHTANWH022444	VIT_206s0004g04170.1	6e-47
590- 69:	GWHTANWH022453	VIT_206s0004g04180.1	5e-58
590- 70:	GWHTANWH022455	VIT_206s0004g04190.1	1e-173
590- 71:	GWHTANWH022456	VIT_206s0004g04200.1	6e-145
590- 72:	GWHTANWH022459	VIT_206s0004g04230.1	3e-78
590- 73:	GWHTANWH022460	VIT_206s0004g04260.1	8e-48
590- 74:	GWHTANWH022463	VIT_206s0004g04270.1	2e-88
590- 75:	GWHTANWH022466	VIT_206s0004g04290.1	0
590- 76:	GWHTANWH022470	VIT_206s0004g04340.1	2e-105
590- 77:	GWHTANWH022471	VIT_206s0004g04350.1	0
590- 78:	GWHTANWH022472	VIT_206s0004g04360.1	0
590- 79:	GWHTANWH022473	VIT_206s0004g04370.1	2e-68
590- 80:	GWHTANWH022474	VIT_206s0004g04380.1	3e-17
590- 81:	GWHTANWH022475	VIT_206s0004g04390.2	1e-48
590- 82:	GWHTANWH022479	VIT_206s0004g04410.1	0
590- 83:	GWHTANWH022481	VIT_206s0004g04420.1	2e-80
590- 84:	GWHTANWH022485	VIT_206s0004g04430.6	1e-90
590- 85:	GWHTANWH022486	VIT_206s0004g04440.1	5e-139
590- 86:	GWHTANWH022487	VIT_206s0004g04450.1	1e-10
590- 87:	GWHTANWH022488	VIT_206s0004g04460.1	0
590- 88:	GWHTANWH022490	VIT_206s0004g04470.1	0
590- 89:	GWHTANWH022496	VIT_206s0004g04480.1	0
590- 90:	GWHTANWH022497	VIT_206s0004g04485.1	1e-93
590- 91:	GWHTANWH022498	VIT_206s0004g04490.1	4e-11
590- 92:	GWHTANWH022499	VIT_206s0004g04520.1	7e-103
590- 93:	GWHTANWH022500	VIT_206s0004g04530.1	0
590- 94:	GWHTANWH022501	VIT_206s0004g04540.1	4e-130
590- 95:	GWHTANWH022506	VIT_206s0004g04550.1	0
590- 96:	GWHTANWH022507	VIT_206s0004g04560.1	2e-95
590- 97:	GWHTANWH022509	VIT_206s0004g04565.1	5e-42
590- 98:	GWHTANWH022510	VIT_206s0004g04570.1	0
590- 99:	GWHTANWH022511	VIT_206s0004g04580.1	0
590-100:	GWHTANWH022512	VIT_206s0004g04590.3	3e-140
590-101:	GWHTANWH022514	VIT_206s0004g04600.1	0
590-102:	GWHTANWH022515	VIT_206s0004g04610.1	0
590-103:	GWHTANWH022516	VIT_206s0004g04620.2	1e-179
590-104:	GWHTANWH022517	VIT_206s0004g04630.1	4e-116
590-105:	GWHTANWH022518	VIT_206s0004g04640.1	6e-14
590-106:	GWHTANWH022520	VIT_206s0004g04690.3	0
590-107:	GWHTANWH022521	VIT_206s0004g04700.1	1e-66
590-108:	GWHTANWH022525	VIT_206s0004g04720.1	1e-57
590-109:	GWHTANWH022526	VIT_206s0004g04733.1	4e-14
590-110:	GWHTANWH022527	VIT_206s0004g04750.1	2e-133
590-111:	GWHTANWH022528	VIT_206s0004g04770.1	0
590-112:	GWHTANWH022529	VIT_206s0004g04780.1	1e-33
590-113:	GWHTANWH022530	VIT_206s0004g04800.1	5e-131
590-114:	GWHTANWH022532	VIT_206s0004g04810.1	0
590-115:	GWHTANWH022533	VIT_206s0004g04820.1	0
590-116:	GWHTANWH022534	VIT_206s0004g04825.1	5e-75
590-117:	GWHTANWH022543	VIT_206s0004g04850.1	3e-60
590-118:	GWHTANWH022548	VIT_206s0004g04860.1	2e-175
590-119:	GWHTANWH022549	VIT_206s0004g04870.2	6e-110
590-120:	GWHTANWH022550	VIT_206s0004g04890.1	1e-135
590-121:	GWHTANWH022554	VIT_206s0004g04900.1	6e-54
590-122:	GWHTANWH022555	VIT_206s0004g04910.2	4e-140
590-123:	GWHTANWH022556	VIT_206s0004g04920.1	8e-77
590-124:	GWHTANWH022557	VIT_206s0004g04930.1	0
590-125:	GWHTANWH022558	VIT_206s0004g04940.1	0
590-126:	GWHTANWH022560	VIT_206s0004g04950.1	0
590-127:	GWHTANWH022571	VIT_206s0004g04960.1	0
590-128:	GWHTANWH022576	VIT_206s0004g05000.2	4e-62
590-129:	GWHTANWH022577	VIT_206s0004g05010.1	6e-68
590-130:	GWHTANWH022579	VIT_206s0004g05020.2	4e-154
590-131:	GWHTANWH022582	VIT_206s0004g05030.2	0
590-132:	GWHTANWH022583	VIT_206s0004g05040.1	0
590-133:	GWHTANWH022584	VIT_206s0004g05050.1	0
590-134:	GWHTANWH022586	VIT_206s0004g05055.1	3e-17
590-135:	GWHTANWH022588	VIT_206s0004g05065.1	4e-21
590-136:	GWHTANWH022590	VIT_206s0004g05070.1	2e-169
590-137:	GWHTANWH022591	VIT_206s0004g05080.1	3e-122
590-138:	GWHTANWH022592	VIT_206s0004g05090.1	7e-130
590-139:	GWHTANWH022593	VIT_206s0004g05100.1	0
590-140:	GWHTANWH022594	VIT_206s0004g05110.2	1e-56
590-141:	GWHTANWH022595	VIT_206s0004g05120.1	1e-91
590-142:	GWHTANWH022596	VIT_206s0004g05130.1	0
590-143:	GWHTANWH022597	VIT_206s0004g05140.1	2e-74
590-144:	GWHTANWH022599	VIT_206s0004g05150.1	0
590-145:	GWHTANWH022600	VIT_206s0004g05160.1	0
590-146:	GWHTANWH022610	VIT_206s0004g05170.1	8e-150
590-147:	GWHTANWH022630	VIT_206s0004g05180.1	0
590-148:	GWHTANWH022631	VIT_206s0004g05190.1	0
590-149:	GWHTANWH022633	VIT_206s0004g05210.2	0
590-150:	GWHTANWH022634	VIT_206s0004g05220.1	1e-116
590-151:	GWHTANWH022635	VIT_206s0004g05230.1	0
590-152:	GWHTANWH022636	VIT_206s0004g05250.1	0
590-153:	GWHTANWH022637	VIT_206s0004g05260.1	6e-34
590-154:	GWHTANWH022638	VIT_206s0004g05280.1	7e-117
590-155:	GWHTANWH022641	VIT_206s0004g05310.1	4e-52
590-156:	GWHTANWH022643	VIT_206s0004g05330.1	1e-57
590-157:	GWHTANWH022650	VIT_206s0004g05430.3	3e-132
590-158:	GWHTANWH022658	VIT_206s0004g05460.2	0
590-159:	GWHTANWH022659	VIT_206s0004g05470.1	8e-176
590-160:	GWHTANWH022660	VIT_206s0004g05480.1	0
590-161:	GWHTANWH022661	VIT_206s0004g05490.1	0
590-162:	GWHTANWH022662	VIT_206s0004g05500.1	0
590-163:	GWHTANWH022663	VIT_206s0004g05530.1	5e-162
590-164:	GWHTANWH022664	VIT_206s0004g05540.1	1e-152
590-165:	GWHTANWH022665	VIT_206s0004g05550.2	3e-149
590-166:	GWHTANWH022666	VIT_206s0004g05560.1	2e-63
590-167:	GWHTANWH022667	VIT_206s0004g05590.1	0
590-168:	GWHTANWH022669	VIT_206s0004g05640.1	2e-145
590-169:	GWHTANWH022670	VIT_206s0004g05650.2	7e-39
590-170:	GWHTANWH022671	VIT_206s0004g05660.1	0
590-171:	GWHTANWH022673	VIT_206s0004g05730.1	2e-80
590-172:	GWHTANWH022674	VIT_206s0004g05740.2	3e-54
590-173:	GWHTANWH022675	VIT_206s0004g05750.1	4e-58
590-174:	GWHTANWH022687	VIT_206s0004g05770.1	1e-65
590-175:	GWHTANWH022702	VIT_206s0004g05790.2	0
590-176:	GWHTANWH022703	VIT_206s0004g05800.3	5e-108
590-177:	GWHTANWH022704	VIT_206s0004g05810.1	0
590-178:	GWHTANWH022705	VIT_206s0004g05820.2	8e-53
590-179:	GWHTANWH022706	VIT_206s0004g05830.1	9e-58
590-180:	GWHTANWH022707	VIT_206s0004g05850.1	2e-65
590-181:	GWHTANWH022709	VIT_206s0004g05860.1	8e-64
590-182:	GWHTANWH022710	VIT_206s0004g05870.1	0
590-183:	GWHTANWH022711	VIT_206s0004g05880.3	0
590-184:	GWHTANWH022712	VIT_206s0004g05890.1	0
590-185:	GWHTANWH022714	VIT_206s0004g05900.1	0
590-186:	GWHTANWH022715	VIT_206s0004g05910.1	6e-142
590-187:	GWHTANWH022716	VIT_206s0004g05920.1	0
590-188:	GWHTANWH022717	VIT_206s0004g05940.1	5e-176
590-189:	GWHTANWH022718	VIT_206s0004g05950.2	0
590-190:	GWHTANWH022722	VIT_206s0004g05960.1	5e-73
590-191:	GWHTANWH022723	VIT_206s0004g05970.1	0
590-192:	GWHTANWH022724	VIT_206s0004g05990.1	0
590-193:	GWHTANWH022725	VIT_206s0004g06010.5	2e-66
590-194:	GWHTANWH022730	VIT_206s0004g06020.1	0
590-195:	GWHTANWH022731	VIT_206s0004g06030.1	0
590-196:	GWHTANWH022732	VIT_206s0004g06040.1	0
590-197:	GWHTANWH022733	VIT_206s0004g06050.1	4e-73
590-198:	GWHTANWH022735	VIT_206s0004g06060.1	5e-87
590-199:	GWHTANWH022736	VIT_206s0004g06070.1	9e-39
590-200:	GWHTANWH022737	VIT_206s0004g06080.1	2e-62
590-201:	GWHTANWH022742	VIT_206s0004g06090.1	0
590-202:	GWHTANWH022746	VIT_206s0004g06100.1	8e-156
590-203:	GWHTANWH022747	VIT_206s0004g06110.3	0
590-204:	GWHTANWH022756	VIT_206s0004g06115.1	2e-73
590-205:	GWHTANWH022759	VIT_206s0004g06120.1	0
590-206:	GWHTANWH022760	VIT_206s0004g06130.2	0
590-207:	GWHTANWH022761	VIT_206s0004g06140.1	3e-136
## Alignment 611: score=1309.0 e_value=1.6e-98 N=31 Chr6&chr8 plus
611- 0:	GWHTANWH022460	VIT_208s0040g03330.2	4e-20
611- 1:	GWHTANWH022467	VIT_208s0040g03390.1	4e-34
611- 2:	GWHTANWH022473	VIT_208s0007g00040.1	2e-68
611- 3:	GWHTANWH022485	VIT_208s0007g00120.3	2e-105
611- 4:	GWHTANWH022490	VIT_208s0007g00130.1	0
611- 5:	GWHTANWH022496	VIT_208s0007g00140.1	0
611- 6:	GWHTANWH022499	VIT_208s0007g00180.1	3e-90
611- 7:	GWHTANWH022506	VIT_208s0007g00200.1	9e-158
611- 8:	GWHTANWH022507	VIT_208s0007g00210.1	9e-85
611- 9:	GWHTANWH022514	VIT_208s0007g00310.1	0
611- 10:	GWHTANWH022516	VIT_208s0007g00320.1	5e-150
611- 11:	GWHTANWH022518	VIT_208s0007g00330.1	5e-18
611- 12:	GWHTANWH022525	VIT_208s0007g00350.1	1e-57
611- 13:	GWHTANWH022532	VIT_208s0007g00420.3	0
611- 14:	GWHTANWH022548	VIT_208s0007g00440.1	3e-170
611- 15:	GWHTANWH022550	VIT_208s0007g00470.2	3e-127
611- 16:	GWHTANWH022557	VIT_208s0007g00480.1	0
611- 17:	GWHTANWH022558	VIT_208s0007g00500.4	1e-147
611- 18:	GWHTANWH022560	VIT_208s0007g00510.2	0
611- 19:	GWHTANWH022579	VIT_208s0007g00540.1	1e-133
611- 20:	GWHTANWH022582	VIT_208s0007g00550.1	9e-70
611- 21:	GWHTANWH022586	VIT_208s0007g00580.1	2e-06
611- 22:	GWHTANWH022589	VIT_208s0007g00660.1	1e-128
611- 23:	GWHTANWH022592	VIT_208s0007g00720.1	1e-105
611- 24:	GWHTANWH022610	VIT_208s0007g00810.1	3e-119
611- 25:	GWHTANWH022630	VIT_208s0007g00840.2	0
611- 26:	GWHTANWH022636	VIT_208s0007g00870.1	2e-124
611- 27:	GWHTANWH022637	VIT_208s0007g00875.1	1e-29
611- 28:	GWHTANWH022641	VIT_208s0007g00890.1	2e-114
611- 29:	GWHTANWH022650	VIT_208s0007g00900.1	3e-126
611- 30:	GWHTANWH022660	VIT_208s0007g00970.1	4e-167
## Alignment 698: score=4115.0 e_value=0 N=87 Chr8&chr4 plus
698- 0:	GWHTANWH028468	VIT_204s0023g00980.1	0
698- 1:	GWHTANWH028469	VIT_204s0023g00990.1	4e-63
698- 2:	GWHTANWH028470	VIT_204s0023g01000.1	0
698- 3:	GWHTANWH028472	VIT_204s0023g01020.3	0
698- 4:	GWHTANWH028473	VIT_204s0023g01025.1	6e-40
698- 5:	GWHTANWH028474	VIT_204s0023g01040.2	0
698- 6:	GWHTANWH028476	VIT_204s0023g01060.1	8e-68
698- 7:	GWHTANWH028480	VIT_204s0023g01080.1	0
698- 8:	GWHTANWH028482	VIT_204s0023g01090.1	1e-66
698- 9:	GWHTANWH028483	VIT_204s0023g01100.1	3e-78
698- 10:	GWHTANWH028484	VIT_204s0023g01110.1	0
698- 11:	GWHTANWH028485	VIT_204s0023g01120.1	0
698- 12:	GWHTANWH028487	VIT_204s0023g01130.1	2e-70
698- 13:	GWHTANWH028488	VIT_204s0023g01140.1	7e-142
698- 14:	GWHTANWH028490	VIT_204s0023g01150.1	1e-146
698- 15:	GWHTANWH028491	VIT_204s0023g01180.1	1e-150
698- 16:	GWHTANWH028492	VIT_204s0023g01210.1	0
698- 17:	GWHTANWH028495	VIT_204s0023g01250.1	7e-180
698- 18:	GWHTANWH028496	VIT_204s0023g01290.1	3e-168
698- 19:	GWHTANWH028501	VIT_204s0023g01300.1	0
698- 20:	GWHTANWH028502	VIT_204s0023g01320.1	7e-149
698- 21:	GWHTANWH028505	VIT_204s0023g01360.1	5e-158
698- 22:	GWHTANWH028506	VIT_204s0023g01370.1	2e-98
698- 23:	GWHTANWH028507	VIT_204s0023g01380.1	0
698- 24:	GWHTANWH028508	VIT_204s0023g01390.1	7e-133
698- 25:	GWHTANWH028509	VIT_204s0023g01400.7	3e-145
698- 26:	GWHTANWH028510	VIT_204s0023g01430.1	0
698- 27:	GWHTANWH028512	VIT_204s0023g01440.2	0
698- 28:	GWHTANWH028513	VIT_204s0023g01450.4	0
698- 29:	GWHTANWH028514	VIT_204s0023g01460.1	0
698- 30:	GWHTANWH028515	VIT_204s0023g01470.1	0
698- 31:	GWHTANWH028518	VIT_204s0023g01490.1	2e-81
698- 32:	GWHTANWH028519	VIT_204s0023g01500.1	0
698- 33:	GWHTANWH028522	VIT_204s0023g01510.1	0
698- 34:	GWHTANWH028523	VIT_204s0023g01520.1	2e-86
698- 35:	GWHTANWH028524	VIT_204s0023g01530.1	0
698- 36:	GWHTANWH028525	VIT_204s0023g01540.1	6e-155
698- 37:	GWHTANWH028526	VIT_204s0023g01550.1	7e-60
698- 38:	GWHTANWH028529	VIT_204s0023g01560.1	4e-148
698- 39:	GWHTANWH028532	VIT_204s0023g01570.1	0
698- 40:	GWHTANWH028533	VIT_204s0023g01580.1	6e-117
698- 41:	GWHTANWH028534	VIT_204s0023g01600.3	0
698- 42:	GWHTANWH028535	VIT_204s0023g01610.1	0
698- 43:	GWHTANWH028536	VIT_204s0023g01620.2	1e-43
698- 44:	GWHTANWH028537	VIT_204s0023g01630.2	0
698- 45:	GWHTANWH028538	VIT_204s0023g01650.1	0
698- 46:	GWHTANWH028539	VIT_204s0023g01660.1	0
698- 47:	GWHTANWH028540	VIT_204s0023g01670.1	8e-26
698- 48:	GWHTANWH028542	VIT_204s0023g01720.2	9e-170
698- 49:	GWHTANWH028543	VIT_204s0023g01730.2	3e-92
698- 50:	GWHTANWH028544	VIT_204s0023g01750.1	0
698- 51:	GWHTANWH028545	VIT_204s0023g01760.1	5e-108
698- 52:	GWHTANWH028546	VIT_204s0023g01770.1	6e-105
698- 53:	GWHTANWH028547	VIT_204s0023g01780.1	0
698- 54:	GWHTANWH028552	VIT_204s0023g01800.1	3e-109
698- 55:	GWHTANWH028553	VIT_204s0023g01810.1	5e-61
698- 56:	GWHTANWH028554	VIT_204s0023g01820.1	2e-129
698- 57:	GWHTANWH028555	VIT_204s0023g01840.1	3e-34
698- 58:	GWHTANWH028557	VIT_204s0023g01850.1	1e-163
698- 59:	GWHTANWH028560	VIT_204s0023g01860.1	0
698- 60:	GWHTANWH028561	VIT_204s0023g01870.1	6e-114
698- 61:	GWHTANWH028562	VIT_204s0023g01880.1	3e-98
698- 62:	GWHTANWH028563	VIT_204s0023g01890.1	5e-115
698- 63:	GWHTANWH028564	VIT_204s0023g01900.1	0
698- 64:	GWHTANWH028565	VIT_204s0023g01910.1	2e-47
698- 65:	GWHTANWH028567	VIT_204s0023g01920.2	0
698- 66:	GWHTANWH028568	VIT_204s0023g01940.2	5e-60
698- 67:	GWHTANWH028573	VIT_204s0023g01950.1	0
698- 68:	GWHTANWH028575	VIT_204s0023g01960.2	0
698- 69:	GWHTANWH028577	VIT_204s0023g01970.2	0
698- 70:	GWHTANWH028579	VIT_204s0023g01980.1	2e-157
698- 71:	GWHTANWH028581	VIT_204s0023g01990.5	2e-92
698- 72:	GWHTANWH028582	VIT_204s0023g02000.1	6e-141
698- 73:	GWHTANWH028583	VIT_204s0023g02010.1	0
698- 74:	GWHTANWH028591	VIT_204s0023g02020.1	9e-148
698- 75:	GWHTANWH028592	VIT_204s0023g02040.1	2e-106
698- 76:	GWHTANWH028600	VIT_204s0023g02050.1	1e-144
698- 77:	GWHTANWH028601	VIT_204s0023g02060.1	3e-131
698- 78:	GWHTANWH028602	VIT_204s0023g02070.2	0
698- 79:	GWHTANWH028604	VIT_204s0023g02100.1	5e-39
698- 80:	GWHTANWH028605	VIT_204s0023g02110.1	6e-160
698- 81:	GWHTANWH028606	VIT_204s0023g02120.1	0
698- 82:	GWHTANWH028607	VIT_204s0023g02130.1	0
698- 83:	GWHTANWH028608	VIT_204s0023g02140.1	0
698- 84:	GWHTANWH028609	VIT_204s0023g02150.1	1e-106
698- 85:	GWHTANWH028610	VIT_204s0023g02160.1	4e-56
698- 86:	GWHTANWH028611	VIT_204s0023g02170.1	0
## Alignment 704: score=1620.0 e_value=3.1e-122 N=36 Chr8&chr4 minus
704- 0:	GWHTANWH027697	VIT_204s0044g01280.2	0
704- 1:	GWHTANWH027698	VIT_204s0044g01260.3	0
704- 2:	GWHTANWH027700	VIT_204s0044g01240.1	0
704- 3:	GWHTANWH027702	VIT_204s0044g01230.1	2e-22
704- 4:	GWHTANWH027703	VIT_204s0044g01220.2	1e-73
704- 5:	GWHTANWH027707	VIT_204s0044g01210.1	0
704- 6:	GWHTANWH027710	VIT_204s0044g01205.1	1e-132
704- 7:	GWHTANWH027711	VIT_204s0044g01200.1	0
704- 8:	GWHTANWH027712	VIT_204s0044g01180.1	0
704- 9:	GWHTANWH027713	VIT_204s0044g01150.2	0
704- 10:	GWHTANWH027714	VIT_204s0044g01110.1	0
704- 11:	GWHTANWH027715	VIT_204s0044g01100.1	2e-79
704- 12:	GWHTANWH027717	VIT_204s0044g01090.1	0
704- 13:	GWHTANWH027718	VIT_204s0044g01080.1	0
704- 14:	GWHTANWH027720	VIT_204s0044g01060.1	0
704- 15:	GWHTANWH027722	VIT_204s0044g01040.1	2e-79
704- 16:	GWHTANWH027723	VIT_204s0044g01035.1	4e-32
704- 17:	GWHTANWH027725	VIT_204s0044g01000.1	0
704- 18:	GWHTANWH027729	VIT_204s0044g00990.1	0
704- 19:	GWHTANWH027730	VIT_204s0044g00970.1	6e-108
704- 20:	GWHTANWH027733	VIT_204s0044g00940.1	8e-52
704- 21:	GWHTANWH027736	VIT_204s0044g00890.1	2e-161
704- 22:	GWHTANWH027739	VIT_204s0044g00880.1	0
704- 23:	GWHTANWH027741	VIT_204s0044g00870.1	0
704- 24:	GWHTANWH027745	VIT_204s0044g00740.1	5e-38
704- 25:	GWHTANWH027746	VIT_204s0044g00680.1	0
704- 26:	GWHTANWH027753	VIT_204s0044g00620.1	4e-75
704- 27:	GWHTANWH027754	VIT_204s0044g00610.3	0
704- 28:	GWHTANWH027759	VIT_204s0044g00580.1	0
704- 29:	GWHTANWH027761	VIT_204s0044g00486.1	2e-19
704- 30:	GWHTANWH027762	VIT_204s0044g00430.1	5e-28
704- 31:	GWHTANWH027764	VIT_204s0044g00300.1	0
704- 32:	GWHTANWH027765	VIT_204s0044g00280.3	2e-129
704- 33:	GWHTANWH027766	VIT_204s0044g00220.1	5e-155
704- 34:	GWHTANWH027770	VIT_204s0044g00190.1	1e-167
704- 35:	GWHTANWH027771	VIT_204s0044g00175.1	2e-42
## Alignment 716: score=5853.0 e_value=0 N=123 Chr8&chr7 plus
716- 0:	GWHTANWH028180	VIT_207s0129g00010.1	8e-38
716- 1:	GWHTANWH028181	VIT_207s0129g00020.3	0
716- 2:	GWHTANWH028182	VIT_207s0129g00030.1	0
716- 3:	GWHTANWH028184	VIT_207s0129g00040.1	0
716- 4:	GWHTANWH028185	VIT_207s0129g00050.1	1e-76
716- 5:	GWHTANWH028186	VIT_207s0129g00060.1	1e-129
716- 6:	GWHTANWH028187	VIT_207s0129g00070.1	0
716- 7:	GWHTANWH028189	VIT_207s0129g00090.1	1e-65
716- 8:	GWHTANWH028190	VIT_207s0129g00100.1	1e-52
716- 9:	GWHTANWH028191	VIT_207s0129g00110.1	4e-164
716- 10:	GWHTANWH028198	VIT_207s0129g00115.1	1e-33
716- 11:	GWHTANWH028200	VIT_207s0129g00200.1	5e-100
716- 12:	GWHTANWH028202	VIT_207s0129g00210.1	0
716- 13:	GWHTANWH028203	VIT_207s0129g00220.1	0
716- 14:	GWHTANWH028205	VIT_207s0129g00230.1	0
716- 15:	GWHTANWH028209	VIT_207s0129g00250.2	0
716- 16:	GWHTANWH028210	VIT_207s0129g00260.1	0
716- 17:	GWHTANWH028211	VIT_207s0129g00270.1	0
716- 18:	GWHTANWH028212	VIT_207s0129g00280.1	0
716- 19:	GWHTANWH028213	VIT_207s0129g00290.3	0
716- 20:	GWHTANWH028214	VIT_207s0129g00330.1	4e-109
716- 21:	GWHTANWH028215	VIT_207s0129g00340.1	0
716- 22:	GWHTANWH028216	VIT_207s0129g00350.1	0
716- 23:	GWHTANWH028217	VIT_207s0129g00360.1	5e-173
716- 24:	GWHTANWH028219	VIT_207s0129g00370.1	6e-77
716- 25:	GWHTANWH028220	VIT_207s0129g00380.1	0
716- 26:	GWHTANWH028222	VIT_207s0129g00400.1	0
716- 27:	GWHTANWH028223	VIT_207s0129g00410.1	0
716- 28:	GWHTANWH028224	VIT_207s0129g00420.1	2e-41
716- 29:	GWHTANWH028225	VIT_207s0129g00430.2	4e-47
716- 30:	GWHTANWH028226	VIT_207s0129g00440.1	0
716- 31:	GWHTANWH028227	VIT_207s0129g00460.1	2e-93
716- 32:	GWHTANWH028228	VIT_207s0129g00470.3	9e-172
716- 33:	GWHTANWH028229	VIT_207s0129g00480.1	0
716- 34:	GWHTANWH028230	VIT_207s0129g00490.1	0
716- 35:	GWHTANWH028231	VIT_207s0129g00510.1	9e-18
716- 36:	GWHTANWH028233	VIT_207s0129g00520.1	0
716- 37:	GWHTANWH028234	VIT_207s0129g00530.1	2e-180
716- 38:	GWHTANWH028236	VIT_207s0129g00540.1	0
716- 39:	GWHTANWH028237	VIT_207s0129g00550.1	0
716- 40:	GWHTANWH028238	VIT_207s0129g00560.1	3e-10
716- 41:	GWHTANWH028239	VIT_207s0129g00570.1	0
716- 42:	GWHTANWH028240	VIT_207s0129g00580.1	1e-39
716- 43:	GWHTANWH028241	VIT_207s0129g00590.3	0
716- 44:	GWHTANWH028243	VIT_207s0129g00600.1	0
716- 45:	GWHTANWH028244	VIT_207s0129g00610.1	0
716- 46:	GWHTANWH028245	VIT_207s0129g00620.2	0
716- 47:	GWHTANWH028248	VIT_207s0129g00660.1	0
716- 48:	GWHTANWH028249	VIT_207s0129g00670.1	2e-97
716- 49:	GWHTANWH028251	VIT_207s0129g00690.2	0
716- 50:	GWHTANWH028255	VIT_207s0129g00870.1	6e-111
716- 51:	GWHTANWH028257	VIT_207s0129g00950.1	5e-162
716- 52:	GWHTANWH028261	VIT_207s0129g01010.1	3e-23
716- 53:	GWHTANWH028262	VIT_207s0129g01020.1	0
716- 54:	GWHTANWH028263	VIT_207s0129g01030.1	0
716- 55:	GWHTANWH028264	VIT_207s0129g01040.1	0
716- 56:	GWHTANWH028265	VIT_207s0129g01050.1	5e-137
716- 57:	GWHTANWH028266	VIT_207s0129g01060.1	0
716- 58:	GWHTANWH028268	VIT_207s0129g01070.1	0
716- 59:	GWHTANWH028269	VIT_207s0129g01080.1	6e-149
716- 60:	GWHTANWH028270	VIT_207s0129g01085.1	6e-08
716- 61:	GWHTANWH028271	VIT_207s0129g01090.1	2e-128
716- 62:	GWHTANWH028272	VIT_207s0129g01100.1	7e-132
716- 63:	GWHTANWH028275	VIT_207s0129g01110.1	0
716- 64:	GWHTANWH028276	VIT_207s0031g00020.1	0
716- 65:	GWHTANWH028277	VIT_207s0031g00030.1	4e-117
716- 66:	GWHTANWH028278	VIT_207s0031g00040.1	0
716- 67:	GWHTANWH028279	VIT_207s0031g00050.2	0
716- 68:	GWHTANWH028280	VIT_207s0031g00060.1	0
716- 69:	GWHTANWH028283	VIT_207s0031g00080.1	4e-168
716- 70:	GWHTANWH028284	VIT_207s0031g00090.1	0
716- 71:	GWHTANWH028285	VIT_207s0031g00100.1	0
716- 72:	GWHTANWH028287	VIT_207s0031g00110.1	2e-166
716- 73:	GWHTANWH028288	VIT_207s0031g00120.1	0
716- 74:	GWHTANWH028289	VIT_207s0031g00130.1	0
716- 75:	GWHTANWH028291	VIT_207s0031g00160.1	9e-100
716- 76:	GWHTANWH028293	VIT_207s0031g00180.1	4e-166
716- 77:	GWHTANWH028294	VIT_207s0031g00190.1	6e-58
716- 78:	GWHTANWH028295	VIT_207s0031g00200.1	1e-115
716- 79:	GWHTANWH028296	VIT_207s0031g00210.1	0
716- 80:	GWHTANWH028297	VIT_207s0031g00220.2	0
716- 81:	GWHTANWH028298	VIT_207s0031g00240.6	3e-145
716- 82:	GWHTANWH028301	VIT_207s0031g00250.1	0
716- 83:	GWHTANWH028302	VIT_207s0031g00260.1	0
716- 84:	GWHTANWH028303	VIT_207s0031g00265.1	4e-177
716- 85:	GWHTANWH028306	VIT_207s0031g00320.2	0
716- 86:	GWHTANWH028307	VIT_207s0031g00330.2	0
716- 87:	GWHTANWH028308	VIT_207s0031g00340.1	6e-137
716- 88:	GWHTANWH028309	VIT_207s0031g00350.1	1e-174
716- 89:	GWHTANWH028310	VIT_207s0031g00370.1	5e-47
716- 90:	GWHTANWH028311	VIT_207s0031g00450.1	2e-138
716- 91:	GWHTANWH028312	VIT_207s0031g00460.1	0
716- 92:	GWHTANWH028313	VIT_207s0031g00470.1	0
716- 93:	GWHTANWH028314	VIT_207s0031g00480.1	0
716- 94:	GWHTANWH028315	VIT_207s0031g00490.3	0
716- 95:	GWHTANWH028316	VIT_207s0031g00500.1	0
716- 96:	GWHTANWH028318	VIT_207s0031g00520.1	6e-113
716- 97:	GWHTANWH028319	VIT_207s0031g00530.1	3e-119
716- 98:	GWHTANWH028321	VIT_207s0031g00540.1	2e-46
716- 99:	GWHTANWH028322	VIT_207s0031g00550.1	2e-98
716-100:	GWHTANWH028323	VIT_207s0031g00560.1	0
716-101:	GWHTANWH028324	VIT_207s0031g00600.3	0
716-102:	GWHTANWH028325	VIT_207s0031g00610.2	2e-110
716-103:	GWHTANWH028326	VIT_207s0031g00620.1	0
716-104:	GWHTANWH028327	VIT_207s0031g00630.1	0
716-105:	GWHTANWH028330	VIT_207s0031g00640.1	0
716-106:	GWHTANWH028333	VIT_207s0031g00660.1	5e-69
716-107:	GWHTANWH028334	VIT_207s0031g00670.1	3e-135
716-108:	GWHTANWH028337	VIT_207s0031g00680.1	7e-140
716-109:	GWHTANWH028342	VIT_207s0031g00690.1	0
716-110:	GWHTANWH028343	VIT_207s0031g00700.1	1e-89
716-111:	GWHTANWH028345	VIT_207s0031g00705.1	6e-34
716-112:	GWHTANWH028350	VIT_207s0031g00730.1	0
716-113:	GWHTANWH028351	VIT_207s0031g00740.2	1e-110
716-114:	GWHTANWH028354	VIT_207s0031g00770.1	4e-67
716-115:	GWHTANWH028355	VIT_207s0031g00780.1	1e-161
716-116:	GWHTANWH028356	VIT_207s0031g00790.1	0
716-117:	GWHTANWH028357	VIT_207s0031g00800.1	5e-67
716-118:	GWHTANWH028359	VIT_207s0031g00820.1	0
716-119:	GWHTANWH028361	VIT_207s0031g00830.1	9e-144
716-120:	GWHTANWH028362	VIT_207s0031g00880.1	0
716-121:	GWHTANWH028363	VIT_207s0031g00883.1	7e-15
716-122:	GWHTANWH028367	VIT_207s0031g00886.1	3e-39
## Alignment 758: score=426.0 e_value=1.6e-22 N=10 Chr9&chr13 minus
758- 0:	GWHTANWH029035	VIT_213s0019g01980.1	0
758- 1:	GWHTANWH029036	VIT_213s0019g01940.1	0
758- 2:	GWHTANWH029037	VIT_213s0019g01930.1	0
758- 3:	GWHTANWH029040	VIT_213s0019g01920.1	0
758- 4:	GWHTANWH029041	VIT_213s0019g01870.1	9e-12
758- 5:	GWHTANWH029049	VIT_213s0019g01700.1	0
758- 6:	GWHTANWH029050	VIT_213s0019g01670.3	2e-176
758- 7:	GWHTANWH029054	VIT_213s0019g01650.1	5e-163
[truncated: 118 more rows]

## Sheet: Table S10
Supplementary Table S10 The collinear blocks containing CmGRAS identified between Chinese chestnut and Arabidopsis thaliana.
## Alignment 4: score=840.0 e_value=1.1e-51 N=19 At1&Chr1 plus
4- 0:	AT1G65930.1	GWHTANWH003555	0
4- 1:	AT1G65950.1	GWHTANWH003556	0
4- 2:	AT1G65960.2	GWHTANWH003559	0
4- 3:	AT1G66080.1	GWHTANWH003565	3e-107
4- 4:	AT1G66130.1	GWHTANWH003570	4e-128
4- 5:	AT1G66140.1	GWHTANWH003574	3e-58
4- 6:	AT1G66150.1	GWHTANWH003576	0
4- 7:	AT1G66160.1	GWHTANWH003577	4e-136
4- 8:	AT1G66170.1	GWHTANWH003582	0
4- 9:	AT1G66180.1	GWHTANWH003595	0
4- 10:	AT1G66200.3	GWHTANWH003600	0
4- 11:	AT1G66230.1	GWHTANWH003616	3e-100
4- 12:	AT1G66250.1	GWHTANWH003619	0
4- 13:	AT1G66260.1	GWHTANWH003629	5e-74
4- 14:	AT1G66330.1	GWHTANWH003635	1e-161
4- 15:	AT1G66345.1	GWHTANWH003647	0
4- 16:	AT1G66350.1	GWHTANWH003653	0
4- 17:	AT1G66360.1	GWHTANWH003666	2e-80
4- 18:	AT1G66370.1	GWHTANWH003667	1e-40
## Alignment 50: score=271.0 e_value=5.1e-12 N=7 At1&Chr10 minus
50- 0:	AT1G21210.1	GWHTANWH032645	7e-49
50- 1:	AT1G21245.1	GWHTANWH032623	7e-44
50- 2:	AT1G21390.1	GWHTANWH032605	6e-41
50- 3:	AT1G21400.1	GWHTANWH032599	0
50- 4:	AT1G21410.1	GWHTANWH032595	0
50- 5:	AT1G21450.1	GWHTANWH032571	0
50- 6:	AT1G21460.1	GWHTANWH032561	7e-119
## Alignment 67: score=1049.0 e_value=1.2e-65 N=23 At1&Chr12 minus
67- 0:	AT1G62980.1	GWHTANWH012633	1e-121
67- 1:	AT1G62981.1	GWHTANWH012632	5e-86
67- 2:	AT1G62990.1	GWHTANWH012625	5e-135
67- 3:	AT1G63000.1	GWHTANWH012622	0
67- 4:	AT1G63010.5	GWHTANWH012605	0
67- 5:	AT1G63020.1	GWHTANWH012603	0
67- 6:	AT1G63050.1	GWHTANWH012592	0
67- 7:	AT1G63090.1	GWHTANWH012588	4e-132
67- 8:	AT1G63100.1	GWHTANWH012585	0
67- 9:	AT1G63110.1	GWHTANWH012583	0
67- 10:	AT1G63120.1	GWHTANWH012577	3e-157
67- 11:	AT1G63160.1	GWHTANWH012575	0
67- 12:	AT1G63170.1	GWHTANWH012572	2e-162
67- 13:	AT1G63180.1	GWHTANWH012566	7e-157
67- 14:	AT1G63220.1	GWHTANWH012557	1e-70
67- 15:	AT1G63240.1	GWHTANWH012556	4e-09
67- 16:	AT1G63245.1	GWHTANWH012554	5e-06
67- 17:	AT1G63260.1	GWHTANWH012545	2e-96
67- 18:	AT1G63295.1	GWHTANWH012544	1e-26
67- 19:	AT1G63300.1	GWHTANWH012543	0
67- 20:	AT1G63410.1	GWHTANWH012540	2e-65
67- 21:	AT1G63420.1	GWHTANWH012538	0
67- 22:	AT1G63430.2	GWHTANWH012536	0
## Alignment 165: score=283.0 e_value=3.1e-08 N=6 At1&Chr4 minus
165- 0:	AT1G14870.1	GWHTANWH017231	1e-38
165- 1:	AT1G14890.1	GWHTANWH017229	2e-72
165- 2:	AT1G14900.1	GWHTANWH017225	1e-52
165- 3:	AT1G14910.1	GWHTANWH017222	0
165- 4:	AT1G14920.1	GWHTANWH017213	0
165- 5:	AT1G14950.1	GWHTANWH017209	2e-21
## Alignment 183: score=377.0 e_value=2e-13 N=8 At1&Chr5 minus
183- 0:	AT1G55580.1	GWHTANWH021795	8e-150
183- 1:	AT1G55590.1	GWHTANWH021792	0
183- 2:	AT1G55610.1	GWHTANWH021789	0
183- 3:	AT1G55620.2	GWHTANWH021786	0
183- 4:	AT1G55650.1	GWHTANWH021778	2e-79
183- 5:	AT1G55670.1	GWHTANWH021777	1e-73
183- 6:	AT1G55680.1	GWHTANWH021775	0
183- 7:	AT1G55690.1	GWHTANWH021768	0
## Alignment 201: score=528.0 e_value=1.9e-30 N=13 At1&Chr6 minus
201- 0:	AT1G07490.1	GWHTANWH022588	6e-16
201- 1:	AT1G07510.1	GWHTANWH022582	0
201- 2:	AT1G07520.1	GWHTANWH022560	0
201- 3:	AT1G07540.1	GWHTANWH022558	5e-143
201- 4:	AT1G07570.3	GWHTANWH022532	0
201- 5:	AT1G07590.1	GWHTANWH022520	0
201- 6:	AT1G07615.1	GWHTANWH022517	5e-92
201- 7:	AT1G07620.1	GWHTANWH022516	2e-29
201- 8:	AT1G07630.1	GWHTANWH022514	0
201- 9:	AT1G07640.3	GWHTANWH022499	1e-42
201- 10:	AT1G07645.1	GWHTANWH022481	2e-79
201- 11:	AT1G07660.1	GWHTANWH022473	2e-68
201- 12:	AT1G07770.1	GWHTANWH022457	5e-93
## Alignment 242: score=309.0 e_value=3.9e-11 N=7 At1&Chr9 plus
242- 0:	AT1G07510.1	GWHTANWH029044	0
242- 1:	AT1G07530.1	GWHTANWH029049	0
242- 2:	AT1G07540.1	GWHTANWH029050	4e-123
242- 3:	AT1G07570.3	GWHTANWH029056	0
242- 4:	AT1G07620.1	GWHTANWH029068	2e-22
242- 5:	AT1G07630.1	GWHTANWH029070	0
242- 6:	AT1G07640.3	GWHTANWH029091	6e-43
## Alignment 312: score=499.0 e_value=2.2e-22 N=11 At2&Chr3 minus
312- 0:	AT2G45130.1	GWHTANWH014902	7e-107
312- 1:	AT2G45140.1	GWHTANWH014891	1e-127
312- 2:	AT2G45150.1	GWHTANWH014888	0
312- 3:	AT2G45160.1	GWHTANWH014878	2e-121
312- 4:	AT2G45170.1	GWHTANWH014876	2e-70
312- 5:	AT2G45180.1	GWHTANWH014866	2e-33
312- 6:	AT2G45190.1	GWHTANWH014856	4e-96
312- 7:	AT2G45200.2	GWHTANWH014854	6e-156
312- 8:	AT2G45210.1	GWHTANWH014852	3e-51
312- 9:	AT2G45220.1	GWHTANWH014843	0
312- 10:	AT2G45240.1	GWHTANWH014841	0
## Alignment 315: score=778.0 e_value=3e-44 N=17 At2&Chr4 plus
315- 0:	AT2G01520.1	GWHTANWH017202	2e-23
315- 1:	AT2G01540.1	GWHTANWH017211	4e-65
315- 2:	AT2G01570.1	GWHTANWH017213	0
315- 3:	AT2G01590.1	GWHTANWH017221	3e-37
315- 4:	AT2G01600.1	GWHTANWH017222	0
315- 5:	AT2G01610.1	GWHTANWH017229	2e-74
315- 6:	AT2G01620.1	GWHTANWH017246	1e-70
315- 7:	AT2G01630.1	GWHTANWH017247	0
315- 8:	AT2G01650.1	GWHTANWH017251	0
315- 9:	AT2G01660.1	GWHTANWH017257	9e-122
315- 10:	AT2G01670.1	GWHTANWH017268	9e-85
315- 11:	AT2G01680.1	GWHTANWH017273	0
315- 12:	AT2G01690.2	GWHTANWH017275	0
315- 13:	AT2G01735.1	GWHTANWH017278	7e-168
315- 14:	AT2G01750.2	GWHTANWH017281	0
315- 15:	AT2G01755.1	GWHTANWH017287	9e-41
315- 16:	AT2G01760.1	GWHTANWH017288	2e-112
## Alignment 325: score=738.0 e_value=2.9e-44 N=16 At2&Chr5 plus
325- 0:	AT2G04520.1	GWHTANWH020697	1e-75
325- 1:	AT2G04530.1	GWHTANWH020700	0
325- 2:	AT2G04740.1	GWHTANWH020707	0
325- 3:	AT2G04750.1	GWHTANWH020708	0
325- 4:	AT2G04780.1	GWHTANWH020709	3e-85
325- 5:	AT2G04790.2	GWHTANWH020712	2e-60
325- 6:	AT2G04795.1	GWHTANWH020725	3e-26
325- 7:	AT2G04842.1	GWHTANWH020728	0
325- 8:	AT2G04845.1	GWHTANWH020730	8e-103
325- 9:	AT2G04850.1	GWHTANWH020731	0
325- 10:	AT2G04880.1	GWHTANWH020738	3e-88
325- 11:	AT2G04890.1	GWHTANWH020739	0
325- 12:	AT2G04910.1	GWHTANWH020742	3e-23
325- 13:	AT2G05070.1	GWHTANWH020747	0
325- 14:	AT2G05120.1	GWHTANWH020751	0
325- 15:	AT2G05160.1	GWHTANWH020757	0
## Alignment 329: score=278.0 e_value=7.8e-12 N=7 At2&Chr5 plus
329- 0:	AT2G28930.1	GWHTANWH019665	0
329- 1:	AT2G28950.1	GWHTANWH019678	1e-138
329- 2:	AT2G29060.1	GWHTANWH019681	0
329- 3:	AT2G29125.1	GWHTANWH019698	3e-11
329- 4:	AT2G29140.1	GWHTANWH019708	0
329- 5:	AT2G29350.1	GWHTANWH019730	8e-120
329- 6:	AT2G29380.1	GWHTANWH019732	3e-141
## Alignment 340: score=2637.0 e_value=2.6e-239 N=61 At2&Chr6 plus
340- 0:	AT2G28490.1	GWHTANWH022306	3e-159
340- 1:	AT2G28500.1	GWHTANWH022330	5e-64
340- 2:	AT2G28510.1	GWHTANWH022343	2e-57
340- 3:	AT2G28520.1	GWHTANWH022346	0
340- 4:	AT2G28540.2	GWHTANWH022370	0
340- 5:	AT2G28550.3	GWHTANWH022371	8e-138
340- 6:	AT2G28560.1	GWHTANWH022373	0
340- 7:	AT2G28570.1	GWHTANWH022376	2e-09
340- 8:	AT2G28590.1	GWHTANWH022386	0
340- 9:	AT2G28610.1	GWHTANWH022398	9e-50
340- 10:	AT2G28620.1	GWHTANWH022402	0
340- 11:	AT2G28630.1	GWHTANWH022421	0
340- 12:	AT2G28640.1	GWHTANWH022422	0
340- 13:	AT2G28660.1	GWHTANWH022423	3e-42
340- 14:	AT2G28680.1	GWHTANWH022428	3e-107
340- 15:	AT2G28690.1	GWHTANWH022435	2e-67
340- 16:	AT2G28710.1	GWHTANWH022453	9e-46
340- 17:	AT2G28720.1	GWHTANWH022459	2e-82
340- 18:	AT2G28725.1	GWHTANWH022467	3e-23
340- 19:	AT2G28740.1	GWHTANWH022473	2e-68
340- 20:	AT2G28755.1	GWHTANWH022475	1e-23
340- 21:	AT2G28790.1	GWHTANWH022486	1e-129
340- 22:	AT2G28800.1	GWHTANWH022488	0
340- 23:	AT2G28810.1	GWHTANWH022499	3e-53
340- 24:	AT2G28830.1	GWHTANWH022500	0
340- 25:	AT2G28840.1	GWHTANWH022506	1e-166
340- 26:	AT2G28870.1	GWHTANWH022509	4e-11
340- 27:	AT2G28890.1	GWHTANWH022514	0
340- 28:	AT2G28900.1	GWHTANWH022521	6e-66
340- 29:	AT2G28930.1	GWHTANWH022532	0
340- 30:	AT2G28940.2	GWHTANWH022533	0
340- 31:	AT2G28950.1	GWHTANWH022548	9e-164
340- 32:	AT2G29040.1	GWHTANWH022554	0
340- 33:	AT2G29060.1	GWHTANWH022560	0
340- 34:	AT2G29070.2	GWHTANWH022577	3e-140
340- 35:	AT2G29080.1	GWHTANWH022582	0
340- 36:	AT2G29090.1	GWHTANWH022584	0
340- 37:	AT2G29125.1	GWHTANWH022588	5e-19
340- 38:	AT2G29130.1	GWHTANWH022589	0
340- 39:	AT2G29140.1	GWHTANWH022593	0
340- 40:	AT2G29180.1	GWHTANWH022594	3e-34
340- 41:	AT2G29220.1	GWHTANWH022612	1e-160
340- 42:	AT2G29260.1	GWHTANWH022638	1e-108
340- 43:	AT2G29290.2	GWHTANWH022639	2e-118
340- 44:	AT2G29300.2	GWHTANWH022641	4e-120
340- 45:	AT2G29380.1	GWHTANWH022658	4e-159
340- 46:	AT2G29390.1	GWHTANWH022659	4e-163
340- 47:	AT2G29400.1	GWHTANWH022663	5e-150
340- 48:	AT2G29410.1	GWHTANWH022664	4e-131
340- 49:	AT2G29500.1	GWHTANWH022687	8e-64
340- 50:	AT2G29510.1	GWHTANWH022702	5e-126
340- 51:	AT2G29525.1	GWHTANWH022703	3e-150
340- 52:	AT2G29530.3	GWHTANWH022705	3e-36
340- 53:	AT2G29540.3	GWHTANWH022706	3e-24
340- 54:	AT2G29550.1	GWHTANWH022710	0
340- 55:	AT2G29560.1	GWHTANWH022714	0
340- 56:	AT2G29570.1	GWHTANWH022716	0
340- 57:	AT2G29580.1	GWHTANWH022724	0
340- 58:	AT2G29590.1	GWHTANWH022733	7e-66
340- 59:	AT2G29620.1	GWHTANWH022756	1e-60
340- 60:	AT2G29630.2	GWHTANWH022760	0
## Alignment 387: score=1642.0 e_value=5.6e-120 N=36 At2&Chr9 minus
387- 0:	AT2G37240.1	GWHTANWH029224	2e-115
387- 1:	AT2G37250.1	GWHTANWH029223	1e-149
387- 2:	AT2G37260.1	GWHTANWH029221	4e-123
387- 3:	AT2G37290.2	GWHTANWH029218	0
387- 4:	AT2G37300.2	GWHTANWH029204	2e-15
387- 5:	AT2G37310.1	GWHTANWH029202	0
387- 6:	AT2G37320.1	GWHTANWH029199	0
387- 7:	AT2G37330.1	GWHTANWH029195	3e-123
387- 8:	AT2G37340.1	GWHTANWH029190	2e-93
387- 9:	AT2G37360.1	GWHTANWH029189	0
387- 10:	AT2G37370.1	GWHTANWH029181	0
387- 11:	AT2G37380.1	GWHTANWH029180	2e-47
387- 12:	AT2G37390.1	GWHTANWH029171	5e-51
387- 13:	AT2G37400.1	GWHTANWH029166	2e-116
387- 14:	AT2G37420.1	GWHTANWH029155	0
387- 15:	AT2G37430.1	GWHTANWH029144	4e-47
387- 16:	AT2G37440.1	GWHTANWH029143	0
387- 17:	AT2G37450.2	GWHTANWH029140	3e-139
387- 18:	AT2G37470.1	GWHTANWH029136	1e-72
387- 19:	AT2G37480.1	GWHTANWH029127	9e-14
387- 20:	AT2G37500.1	GWHTANWH029126	0
387- 21:	AT2G37510.1	GWHTANWH029125	2e-57
387- 22:	AT2G37520.1	GWHTANWH029124	0
387- 23:	AT2G37530.1	GWHTANWH029112	6e-41
387- 24:	AT2G37540.1	GWHTANWH029111	2e-168
387- 25:	AT2G37550.1	GWHTANWH029109	0
387- 26:	AT2G37570.1	GWHTANWH029096	0
387- 27:	AT2G37580.1	GWHTANWH029094	2e-32
387- 28:	AT2G37590.1	GWHTANWH029091	5e-63
387- 29:	AT2G37600.1	GWHTANWH029081	3e-57
387- 30:	AT2G37610.1	GWHTANWH029074	1e-08
387- 31:	AT2G37630.1	GWHTANWH029057	4e-166
387- 32:	AT2G37640.1	GWHTANWH029054	4e-159
387- 33:	AT2G37650.1	GWHTANWH029049	0
387- 34:	AT2G37660.1	GWHTANWH029047	2e-167
387- 35:	AT2G37678.1	GWHTANWH029039	8e-15
## Alignment 389: score=771.0 e_value=5.4e-47 N=18 At2&Chr9 minus
389- 0:	AT2G28640.1	GWHTANWH029175	4e-156
389- 1:	AT2G28660.1	GWHTANWH029171	3e-31
389- 2:	AT2G28690.1	GWHTANWH029160	1e-25
389- 3:	AT2G28710.1	GWHTANWH029144	2e-44
389- 4:	AT2G28720.1	GWHTANWH029136	2e-67
389- 5:	AT2G28725.1	GWHTANWH029112	1e-23
389- 6:	AT2G28780.1	GWHTANWH029100	0
389- 7:	AT2G28810.1	GWHTANWH029091	2e-48
389- 8:	AT2G28830.1	GWHTANWH029090	0
389- 9:	AT2G28840.1	GWHTANWH029080	0
389- 10:	AT2G28870.1	GWHTANWH029074	2e-08
389- 11:	AT2G28890.1	GWHTANWH029070	0
389- 12:	AT2G28930.1	GWHTANWH029056	0
389- 13:	AT2G28950.1	GWHTANWH029054	5e-161
389- 14:	AT2G29050.1	GWHTANWH029052	2e-162
389- 15:	AT2G29060.1	GWHTANWH029049	0
389- 16:	AT2G29080.1	GWHTANWH029044	0
389- 17:	AT2G29130.1	GWHTANWH029036	0
## Alignment 460: score=556.0 e_value=1.4e-24 N=12 At3&Chr3 minus
460- 0:	AT3G60590.3	GWHTANWH014892	2e-130
460- 1:	AT3G60600.1	GWHTANWH014891	2e-126
460- 2:	AT3G60620.1	GWHTANWH014888	0
460- 3:	AT3G60630.1	GWHTANWH014878	5e-110
460- 4:	AT3G60640.1	GWHTANWH014876	2e-71
460- 5:	AT3G60660.1	GWHTANWH014868	9e-75
460- 6:	AT3G60670.1	GWHTANWH014858	1e-92
460- 7:	AT3G60680.1	GWHTANWH014857	0
460- 8:	AT3G60690.1	GWHTANWH014852	9e-56
460- 9:	AT3G60720.1	GWHTANWH014847	6e-122
460- 10:	AT3G60730.1	GWHTANWH014843	1e-140
460- 11:	AT3G60740.1	GWHTANWH014840	0
## Alignment 484: score=301.0 e_value=2.2e-11 N=7 At3&Chr5 plus
484- 0:	AT3G46520.1	GWHTANWH019650	0
484- 1:	AT3G46540.1	GWHTANWH019652	9e-81
484- 2:	AT3G46570.1	GWHTANWH019657	2e-127
484- 3:	AT3G46590.2	GWHTANWH019679	7e-116
484- 4:	AT3G46600.1	GWHTANWH019681	3e-155
484- 5:	AT3G46613.1	GWHTANWH019698	6e-09
484- 6:	AT3G46620.1	GWHTANWH019705	8e-89
## Alignment 502: score=406.0 e_value=7.1e-21 N=10 At3&Chr6 plus
502- 0:	AT3G46530.1	GWHTANWH022541	4e-68
502- 1:	AT3G46590.2	GWHTANWH022558	4e-125
502- 2:	AT3G46600.1	GWHTANWH022570	5e-163
502- 3:	AT3G46613.1	GWHTANWH022588	5e-16
502- 4:	AT3G46620.1	GWHTANWH022592	1e-82
502- 5:	AT3G46640.3	GWHTANWH022595	8e-64
502- 6:	AT3G46740.1	GWHTANWH022599	0
502- 7:	AT3G46750.1	GWHTANWH022601	5e-49
502- 8:	AT3G46760.1	GWHTANWH022627	2e-123
502- 9:	AT3G46780.1	GWHTANWH022635	0
## Alignment 529: score=2387.0 e_value=8.9e-203 N=53 At3&Chr8 plus
529- 0:	AT3G49640.1	GWHTANWH028067	0
529- 1:	AT3G49645.1	GWHTANWH028069	7e-74
529- 2:	AT3G49650.1	GWHTANWH028074	0
529- 3:	AT3G49660.1	GWHTANWH028075	0
529- 4:	AT3G49670.1	GWHTANWH028080	0
529- 5:	AT3G49680.1	GWHTANWH028104	0
529- 6:	AT3G49690.1	GWHTANWH028112	3e-87
529- 7:	AT3G49700.1	GWHTANWH028115	0
529- 8:	AT3G49710.1	GWHTANWH028116	0
529- 9:	AT3G49720.1	GWHTANWH028117	2e-142
529- 10:	AT3G49725.1	GWHTANWH028118	0
529- 11:	AT3G49730.1	GWHTANWH028120	2e-157
529- 12:	AT3G49740.1	GWHTANWH028121	0
529- 13:	AT3G49750.1	GWHTANWH028131	2e-138
529- 14:	AT3G49760.1	GWHTANWH028144	1e-32
529- 15:	AT3G49780.1	GWHTANWH028146	1e-14
529- 16:	AT3G49790.1	GWHTANWH028150	1e-126
529- 17:	AT3G49800.1	GWHTANWH028152	1e-119
529- 18:	AT3G49810.1	GWHTANWH028155	0
529- 19:	AT3G49830.1	GWHTANWH028161	0
529- 20:	AT3G49840.1	GWHTANWH028167	3e-103
529- 21:	AT3G49850.1	GWHTANWH028176	2e-41
529- 22:	AT3G49860.1	GWHTANWH028179	2e-95
529- 23:	AT3G49880.1	GWHTANWH028181	0
529- 24:	AT3G49890.1	GWHTANWH028185	8e-56
529- 25:	AT3G49900.2	GWHTANWH028187	1e-135
529- 26:	AT3G49910.1	GWHTANWH028189	1e-65
529- 27:	AT3G49920.1	GWHTANWH028190	3e-77
529- 28:	AT3G49940.1	GWHTANWH028214	2e-85
529- 29:	AT3G49950.1	GWHTANWH028215	5e-157
529- 30:	AT3G49960.1	GWHTANWH028217	3e-147
529- 31:	AT3G49970.1	GWHTANWH028220	0
529- 32:	AT3G50000.1	GWHTANWH028223	0
529- 33:	AT3G50030.1	GWHTANWH028237	0
529- 34:	AT3G50050.1	GWHTANWH028243	0
529- 35:	AT3G50060.1	GWHTANWH028265	1e-84
529- 36:	AT3G50070.1	GWHTANWH028272	1e-122
529- 37:	AT3G50080.1	GWHTANWH028275	0
529- 38:	AT3G50110.1	GWHTANWH028276	0
529- 39:	AT3G50120.1	GWHTANWH028278	0
529- 40:	AT3G50210.1	GWHTANWH028285	0
529- 41:	AT3G50220.1	GWHTANWH028287	2e-159
529- 42:	AT3G50230.1	GWHTANWH028288	0
529- 43:	AT3G50240.1	GWHTANWH028289	0
529- 44:	AT3G50260.1	GWHTANWH028294	2e-60
529- 45:	AT3G50270.1	GWHTANWH028303	7e-116
529- 46:	AT3G50310.1	GWHTANWH028319	8e-117
529- 47:	AT3G50330.1	GWHTANWH028322	1e-48
529- 48:	AT3G50340.1	GWHTANWH028327	0
529- 49:	AT3G50350.1	GWHTANWH028333	1e-33
529- 50:	AT3G50360.1	GWHTANWH028343	4e-93
529- 51:	AT3G50370.1	GWHTANWH028350	0
529- 52:	AT3G50560.1	GWHTANWH028374	2e-136
## Alignment 543: score=683.0 e_value=1.7e-37 N=15 At3&Chr8 minus
543- 0:	AT3G50650.1	GWHTANWH028539	0
543- 1:	AT3G50660.1	GWHTANWH028537	0
543- 2:	AT3G50670.1	GWHTANWH028533	2e-105
543- 3:	AT3G50685.1	GWHTANWH028526	1e-70
543- 4:	AT3G50700.1	GWHTANWH028510	2e-179
543- 5:	AT3G50740.1	GWHTANWH028496	1e-133
543- 6:	AT3G50750.1	GWHTANWH028495	9e-90
543- 7:	AT3G50760.1	GWHTANWH028485	2e-179
543- 8:	AT3G50770.1	GWHTANWH028483	3e-63
543- 9:	AT3G50780.1	GWHTANWH028470	0
543- 10:	AT3G50800.1	GWHTANWH028463	3e-43
543- 11:	AT3G50810.1	GWHTANWH028461	2e-54
543- 12:	AT3G50820.1	GWHTANWH028460	0
543- 13:	AT3G50830.1	GWHTANWH028459	5e-104
543- 14:	AT3G50840.1	GWHTANWH028458	0
## Alignment 676: score=259.0 e_value=2.8e-08 N=6 At4&Chr3 minus
676- 0:	AT4G00140.1	GWHTANWH014889	9e-11
676- 1:	AT4G00150.1	GWHTANWH014878	2e-141
676- 2:	AT4G00165.1	GWHTANWH014866	1e-47
676- 3:	AT4G00170.1	GWHTANWH014859	3e-88
676- 4:	AT4G00180.1	GWHTANWH014856	8e-89
676- 5:	AT4G00190.1	GWHTANWH014843	4e-172
## Alignment 713: score=2721.0 e_value=5.7e-221 N=59 At4&Chr8 minus
713- 0:	AT4G37250.1	GWHTANWH028268	0
713- 1:	AT4G37260.1	GWHTANWH028265	4e-99
713- 2:	AT4G37270.1	GWHTANWH028264	0
713- 3:	AT4G37280.1	GWHTANWH028262	3e-179
713- 4:	AT4G37290.1	GWHTANWH028261	5e-11
713- 5:	AT4G37300.1	GWHTANWH028253	1e-44
713- 6:	AT4G37390.1	GWHTANWH028248	0
713- 7:	AT4G37450.1	GWHTANWH028238	6e-10
713- 8:	AT4G37460.1	GWHTANWH028236	0
713- 9:	AT4G37470.1	GWHTANWH028234	8e-175
713- 10:	AT4G37480.1	GWHTANWH028229	0
713- 11:	AT4G37510.1	GWHTANWH028222	0
713- 12:	AT4G37520.1	GWHTANWH028217	5e-152
713- 13:	AT4G37540.1	GWHTANWH028214	2e-79
713- 14:	AT4G37550.1	GWHTANWH028213	0
713- 15:	AT4G37580.1	GWHTANWH028210	0
713- 16:	AT4G37590.1	GWHTANWH028209	0
713- 17:	AT4G37608.1	GWHTANWH028206	3e-14
713- 18:	AT4G37610.1	GWHTANWH028202	9e-152
713- 19:	AT4G37630.1	GWHTANWH028200	6e-51
713- 20:	AT4G37640.1	GWHTANWH028191	0
713- 21:	AT4G37650.1	GWHTANWH028182	0
713- 22:	AT4G37660.1	GWHTANWH028177	2e-51
713- 23:	AT4G37670.2	GWHTANWH028171	0
713- 24:	AT4G37680.1	GWHTANWH028164	0
713- 25:	AT4G37690.1	GWHTANWH028162	0
713- 26:	AT4G37700.1	GWHTANWH028156	1e-12
713- 27:	AT4G37710.1	GWHTANWH028154	9e-14
713- 28:	AT4G37720.1	GWHTANWH028146	3e-12
713- 29:	AT4G37730.1	GWHTANWH028144	8e-38
713- 30:	AT4G37740.1	GWHTANWH028142	4e-124
713- 31:	AT4G37750.1	GWHTANWH028129	1e-133
713- 32:	AT4G37760.1	GWHTANWH028122	0
713- 33:	AT4G37770.1	GWHTANWH028115	0
713- 34:	AT4G37780.1	GWHTANWH028112	2e-76
713- 35:	AT4G37790.1	GWHTANWH028099	7e-32
713- 36:	AT4G37800.1	GWHTANWH028097	8e-170
713- 37:	AT4G37810.1	GWHTANWH028096	4e-32
713- 38:	AT4G37820.1	GWHTANWH028092	1e-22
713- 39:	AT4G37830.1	GWHTANWH028091	5e-48
713- 40:	AT4G37840.1	GWHTANWH028079	4e-67
713- 41:	AT4G37850.1	GWHTANWH028076	2e-72
713- 42:	AT4G37860.1	GWHTANWH028070	4e-27
713- 43:	AT4G37870.1	GWHTANWH028068	0
713- 44:	AT4G37880.1	GWHTANWH028066	3e-173
713- 45:	AT4G37890.1	GWHTANWH028065	0
713- 46:	AT4G37900.1	GWHTANWH028054	0
713- 47:	AT4G37910.1	GWHTANWH028053	0
713- 48:	AT4G37920.1	GWHTANWH028049	0
713- 49:	AT4G37930.1	GWHTANWH028044	0
713- 50:	AT4G37940.1	GWHTANWH028041	3e-99
713- 51:	AT4G37950.1	GWHTANWH028035	0
713- 52:	AT4G37970.1	GWHTANWH028026	5e-168
713- 53:	AT4G38000.1	GWHTANWH028025	3e-34
713- 54:	AT4G38020.1	GWHTANWH028021	2e-150
713- 55:	AT4G38040.1	GWHTANWH028020	0
713- 56:	AT4G38050.1	GWHTANWH028000	0
713- 57:	AT4G38060.2	GWHTANWH027993	3e-21
713- 58:	AT4G38070.1	GWHTANWH027991	0
## Alignment 715: score=1537.0 e_value=7.6e-107 N=33 At4&Chr8 minus
715- 0:	AT4G36470.1	GWHTANWH028611	1e-175
715- 1:	AT4G36500.1	GWHTANWH028604	1e-23
715- 2:	AT4G36520.1	GWHTANWH028602	1e-81
715- 3:	AT4G36530.2	GWHTANWH028583	0
715- 4:	AT4G36550.1	GWHTANWH028567	6e-157
715- 5:	AT4G36570.1	GWHTANWH028565	9e-22
715- 6:	AT4G36580.1	GWHTANWH028564	0
715- 7:	AT4G36600.1	GWHTANWH028563	2e-40
715- 8:	AT4G36610.1	GWHTANWH028557	3e-134
715- 9:	AT4G36620.1	GWHTANWH028555	4e-08
715- 10:	AT4G36630.1	GWHTANWH028544	0
715- 11:	AT4G36640.1	GWHTANWH028542	9e-140
715- 12:	AT4G36650.1	GWHTANWH028524	0
715- 13:	AT4G36660.1	GWHTANWH028523	3e-79
715- 14:	AT4G36670.1	GWHTANWH028519	0
715- 15:	AT4G36680.1	GWHTANWH028514	0
715- 16:	AT4G36690.1	GWHTANWH028513	0
715- 17:	AT4G36700.1	GWHTANWH028508	5e-125
715- 18:	AT4G36710.1	GWHTANWH028507	8e-161
715- 19:	AT4G36720.1	GWHTANWH028506	2e-86
715- 20:	AT4G36730.1	GWHTANWH028505	2e-125
715- 21:	AT4G36750.1	GWHTANWH028502	1e-133
715- 22:	AT4G36760.1	GWHTANWH028501	0
715- 23:	AT4G36770.1	GWHTANWH028497	1e-132
715- 24:	AT4G36780.1	GWHTANWH028495	6e-84
715- 25:	AT4G36790.1	GWHTANWH028494	0
715- 26:	AT4G36800.1	GWHTANWH028493	1e-96
715- 27:	AT4G36810.1	GWHTANWH028492	1e-179
715- 28:	AT4G36820.1	GWHTANWH028490	5e-126
715- 29:	AT4G36830.1	GWHTANWH028488	3e-136
715- 30:	AT4G36850.1	GWHTANWH028484	0
715- 31:	AT4G36860.1	GWHTANWH028474	0
715- 32:	AT4G36870.1	GWHTANWH028472	0
## Alignment 783: score=2340.0 e_value=1.6e-186 N=50 At5&Chr10 minus
783- 0:	AT5G51810.1	GWHTANWH032074	7e-120
783- 1:	AT5G51820.1	GWHTANWH032073	0
783- 2:	AT5G51830.1	GWHTANWH032069	0
783- 3:	AT5G51840.1	GWHTANWH032068	4e-109
783- 4:	AT5G51850.1	GWHTANWH032067	3e-59
783- 5:	AT5G51860.1	GWHTANWH032066	3e-23
783- 6:	AT5G51880.1	GWHTANWH032065	1e-114
783- 7:	AT5G51890.1	GWHTANWH032064	3e-153
783- 8:	AT5G51910.1	GWHTANWH032063	2e-64
783- 9:	AT5G51920.1	GWHTANWH032061	0
783- 10:	AT5G51930.1	GWHTANWH032054	0
783- 11:	AT5G51970.1	GWHTANWH032049	0
783- 12:	AT5G51980.2	GWHTANWH032048	0
783- 13:	AT5G51990.1	GWHTANWH032032	4e-41
783- 14:	AT5G52030.2	GWHTANWH032031	2e-167
783- 15:	AT5G52040.2	GWHTANWH032028	4e-122
783- 16:	AT5G52050.1	GWHTANWH032027	0
783- 17:	AT5G52060.1	GWHTANWH032024	3e-127
783- 18:	AT5G52100.1	GWHTANWH032023	5e-171
783- 19:	AT5G52110.1	GWHTANWH032022	3e-114
783- 20:	AT5G52120.1	GWHTANWH032017	6e-127
783- 21:	AT5G52160.1	GWHTANWH032009	4e-15
783- 22:	AT5G52170.1	GWHTANWH032004	0
783- 23:	AT5G52180.1	GWHTANWH031997	2e-160
783- 24:	AT5G52190.1	GWHTANWH031995	4e-107
783- 25:	AT5G52200.2	GWHTANWH031994	4e-28
783- 26:	AT5G52210.1	GWHTANWH031993	4e-115
783- 27:	AT5G52220.1	GWHTANWH031992	7e-42
783- 28:	AT5G52230.1	GWHTANWH031991	5e-21
783- 29:	AT5G52240.1	GWHTANWH031990	4e-96
783- 30:	AT5G52250.1	GWHTANWH031981	3e-124
783- 31:	AT5G52260.1	GWHTANWH031978	5e-68
783- 32:	AT5G52270.1	GWHTANWH031976	4e-69
783- 33:	AT5G52280.1	GWHTANWH031972	0
783- 34:	AT5G52290.1	GWHTANWH031971	0
783- 35:	AT5G52300.1	GWHTANWH031970	7e-61
783- 36:	AT5G52360.1	GWHTANWH031961	1e-57
783- 37:	AT5G52390.1	GWHTANWH031958	3e-79
783- 38:	AT5G52400.1	GWHTANWH031952	0
783- 39:	AT5G52410.2	GWHTANWH031947	0
783- 40:	AT5G52420.1	GWHTANWH031934	4e-88
783- 41:	AT5G52430.1	GWHTANWH031921	2e-154
783- 42:	AT5G52440.1	GWHTANWH031920	9e-55
783- 43:	AT5G52470.1	GWHTANWH031911	3e-156
783- 44:	AT5G52510.1	GWHTANWH031909	4e-179
783- 45:	AT5G52520.1	GWHTANWH031907	0
783- 46:	AT5G52540.1	GWHTANWH031901	0
783- 47:	AT5G52545.1	GWHTANWH031900	6e-22
783- 48:	AT5G52550.1	GWHTANWH031896	8e-50
783- 49:	AT5G52570.1	GWHTANWH031892	8e-135
## Alignment 853: score=362.0 e_value=1.5e-16 N=9 At5&Chr5 plus
853- 0:	AT5G59290.2	GWHTANWH019615	0
853- 1:	AT5G59300.1	GWHTANWH019618	9e-112
853- 2:	AT5G59350.1	GWHTANWH019627	5e-45
853- 3:	AT5G59370.1	GWHTANWH019650	0
853- 4:	AT5G59390.1	GWHTANWH019675	2e-134
853- 5:	AT5G59430.1	GWHTANWH019679	7e-109
853- 6:	AT5G59450.1	GWHTANWH019681	5e-158
853- 7:	AT5G59510.1	GWHTANWH019698	1e-11
853- 8:	AT5G59550.1	GWHTANWH019705	2e-87
## Alignment 866: score=1043.0 e_value=6.3e-68 N=23 At5&Chr6 plus
866- 0:	AT5G59290.2	GWHTANWH022475	1e-46
866- 1:	AT5G59300.1	GWHTANWH022485	6e-107
866- 2:	AT5G59305.1	GWHTANWH022487	3e-07
866- 3:	AT5G59340.1	GWHTANWH022497	7e-56
866- 4:	AT5G59350.1	GWHTANWH022498	2e-65
866- 5:	AT5G59360.1	GWHTANWH022509	1e-09
866- 6:	AT5G59370.1	GWHTANWH022510	0
866- 7:	AT5G59380.1	GWHTANWH022529	1e-42
866- 8:	AT5G59390.1	GWHTANWH022546	8e-122
866- 9:	AT5G59400.2	GWHTANWH022555	2e-136
866- 10:	AT5G59410.1	GWHTANWH022556	8e-73
866- 11:	AT5G59420.1	GWHTANWH022557	0
866- 12:	AT5G59430.1	GWHTANWH022558	2e-118
866- 13:	AT5G59450.1	GWHTANWH022570	1e-168
866- 14:	AT5G59460.1	GWHTANWH022576	2e-43
866- 15:	AT5G59480.1	GWHTANWH022579	7e-138
866- 16:	AT5G59500.1	GWHTANWH022583	6e-176
866- 17:	AT5G59510.1	GWHTANWH022588	3e-26
866- 18:	AT5G59520.1	GWHTANWH022590	4e-141
866- 19:	AT5G59550.1	GWHTANWH022592	7e-84
866- 20:	AT5G59570.1	GWHTANWH022595	3e-62
866- 21:	AT5G59600.1	GWHTANWH022596	0
866- 22:	AT5G59610.1	GWHTANWH022597	2e-38
## Alignment 904: score=777.0 e_value=1.5e-44 N=17 At5&Chr8 plus
904- 0:	AT5G66560.1	GWHTANWH028458	0
904- 1:	AT5G66570.1	GWHTANWH028460	0
904- 2:	AT5G66580.1	GWHTANWH028463	4e-45
904- 3:	AT5G66590.1	GWHTANWH028466	1e-61
904- 4:	AT5G66600.4	GWHTANWH028467	0
904- 5:	AT5G66610.2	GWHTANWH028474	4e-112
904- 6:	AT5G66631.1	GWHTANWH028476	4e-68
904- 7:	AT5G66650.1	GWHTANWH028490	2e-109
904- 8:	AT5G66660.1	GWHTANWH028491	2e-84
904- 9:	AT5G66690.1	GWHTANWH028496	1e-126
904- 10:	AT5G66720.1	GWHTANWH028509	6e-89
904- 11:	AT5G66730.1	GWHTANWH028510	0
904- 12:	AT5G66740.1	GWHTANWH028522	0
904- 13:	AT5G66750.1	GWHTANWH028535	0
904- 14:	AT5G66760.1	GWHTANWH028538	0
904- 15:	AT5G66770.1	GWHTANWH028539	0
904- 16:	AT5G66780.1	GWHTANWH028540	1e-38
## Alignment 912: score=2815.0 e_value=5.3e-220 N=59 At5&Chr8 minus
912- 0:	AT5G67000.1	GWHTANWH028345	3e-18
912- 1:	AT5G67020.1	GWHTANWH028327	0
912- 2:	AT5G67030.1	GWHTANWH028326	0
912- 3:	AT5G67050.1	GWHTANWH028323	1e-177
912- 4:	AT5G67060.1	GWHTANWH028322	5e-54
912- 5:	AT5G67070.1	GWHTANWH028321	1e-38
912- 6:	AT5G67080.1	GWHTANWH028319	9e-115
912- 7:	AT5G67090.1	GWHTANWH028316	0
912- 8:	AT5G67100.1	GWHTANWH028313	0
912- 9:	AT5G67110.1	GWHTANWH028311	5e-35
912- 10:	AT5G67120.1	GWHTANWH028310	7e-19
912- 11:	AT5G67140.1	GWHTANWH028308	1e-123
912- 12:	AT5G67150.1	GWHTANWH028303	3e-136
912- 13:	AT5G67170.1	GWHTANWH028298	5e-164
912- 14:	AT5G67180.1	GWHTANWH028297	5e-104
912- 15:	AT5G67190.1	GWHTANWH028294	9e-61
912- 16:	AT5G67200.1	GWHTANWH028288	0
912- 17:	AT5G67210.1	GWHTANWH028287	9e-167
912- 18:	AT5G67220.1	GWHTANWH028284	0
912- 19:	AT5G67230.1	GWHTANWH028280	0
912- 20:	AT5G67250.1	GWHTANWH028275	0
912- 21:	AT5G67260.1	GWHTANWH028272	9e-136
912- 22:	AT5G67265.1	GWHTANWH028270	7e-07
912- 23:	AT5G67270.1	GWHTANWH028269	1e-108
912- 24:	AT5G67280.1	GWHTANWH028268	0
912- 25:	AT5G67290.1	GWHTANWH028266	0
912- 26:	AT5G67300.1	GWHTANWH028265	2e-98
912- 27:	AT5G67320.1	GWHTANWH028251	0
912- 28:	AT5G67330.1	GWHTANWH028245	0
912- 29:	AT5G67340.1	GWHTANWH028241	1e-112
912- 30:	AT5G67350.1	GWHTANWH028232	7e-19
912- 31:	AT5G67360.1	GWHTANWH028230	0
912- 32:	AT5G67370.1	GWHTANWH028228	1e-151
912- 33:	AT5G67380.1	GWHTANWH028223	0
912- 34:	AT5G67385.1	GWHTANWH028220	0
912- 35:	AT5G67390.1	GWHTANWH028219	2e-31
912- 36:	AT5G67400.1	GWHTANWH028217	9e-153
912- 37:	AT5G67410.1	GWHTANWH028216	1e-71
912- 38:	AT5G67411.1	GWHTANWH028215	3e-92
912- 39:	AT5G67420.1	GWHTANWH028214	2e-86
912- 40:	AT5G67430.1	GWHTANWH028210	6e-166
912- 41:	AT5G67440.1	GWHTANWH028209	0
912- 42:	AT5G67460.1	GWHTANWH028205	4e-109
912- 43:	AT5G67470.1	GWHTANWH028203	0
912- 44:	AT5G67480.2	GWHTANWH028202	4e-179
912- 45:	AT5G67500.2	GWHTANWH028190	6e-125
912- 46:	AT5G67510.1	GWHTANWH028189	2e-62
912- 47:	AT5G67520.1	GWHTANWH028186	2e-111
912- 48:	AT5G67530.1	GWHTANWH028184	0
912- 49:	AT5G67540.2	GWHTANWH028181	0
912- 50:	AT5G67550.1	GWHTANWH028180	3e-146
912- 51:	AT5G67560.1	GWHTANWH028179	2e-124
912- 52:	AT5G67570.1	GWHTANWH028178	0
912- 53:	AT5G67580.1	GWHTANWH028176	5e-55
912- 54:	AT5G67590.1	GWHTANWH028175	3e-74
912- 55:	AT5G67610.2	GWHTANWH028167	6e-139
912- 56:	AT5G67620.1	GWHTANWH028166	5e-66
912- 57:	AT5G67630.1	GWHTANWH028161	0
912- 58:	AT5G67640.1	GWHTANWH028159	9e-07

[truncated: 7 more sheets: Table S11, Table S12, Table S13, Table S14, Table S15, Sheet16, Sheet17]
